# Supplementary material for: Characterization of a rhodopsin-phosphodiesterase from Choanoeca flexa to be combined with rhodopsin-cyclases for bidirectional optogenetic cGMP control
Source: J Biol Chem. 2025 Mar 11;301(4):108401. doi: 10.1016/j.jbc.2025.108401 (PMC12004702; doi:10.1016/j.jbc.2025.108401)
Supplement: Supporting-data [file mmc6.zip]

Archive with 14 entries (9 files):
- supporting-information/
- supporting-information/assay_data/
- supporting-information/assay_data/FigS1_rev_cGMP-ELISA-screening.xlsx
- supporting-information/assay_data/FigS2_cAMP-in-vitro.xlsx
- supporting-information/assay_data/FigS3_rev_pyrimidines-HPLC.xlsx
- supporting-information/assay_data/FigS7_glosensor.xlsx
- supporting-information/ephys_data/
- supporting-information/ephys_data/FigS10_duplicateDataStatement.txt
- supporting-information/ephys_data/FigS6_ephys_SrRhPDE.abf
- supporting-information/genome_data/
- supporting-information/genome_data/FigS8_SrRhPDE-CfRhPDE1_full-alignment.aln
- supporting-information/spectral_data/
- supporting-information/spectral_data/FigS2_Cf2Rh_recovery-pHDep.xlsx
- supporting-information/spectral_data/FigS9_coexpression_fluospectra.xlsx
