# Supplementary material for: Characterization of a rhodopsin-phosphodiesterase from Choanoeca flexa to be combined with rhodopsin-cyclases for bidirectional optogenetic cGMP control
Source: J Biol Chem. 2025 Mar 11;301(4):108401. doi: 10.1016/j.jbc.2025.108401 (PMC12004702; doi:10.1016/j.jbc.2025.108401)
Supplement: Supporting-data [file mmc6.zip › supporting-information/assay_data/FigS1_rev_cGMP-ELISA-screening.xlsx]

## Sheet: CfRhPDE1
time sec	cGMP from ELISA, nM	cGMP from ELISA, nM		time sec	cGMP from ELISA, nM	cGMP from ELISA, nM
0	83310	91410		0	88300	73050		LIGHT
180	52000	51100		180	25720	26290
360	17340	17690		360	n/a	n/a
	experiment 1	experiment 1			experiment 2	experiment 2
time sec	cGMP from ELISA, nM	cGMP from ELISA, nM		time sec	cGMP from ELISA, nM	cGMP from ELISA, nM		DARK
0	113400	91410		0	95170	94630
180	62820	67380		180	64110	55890
360	32690	34130		360	39630	55710
	experiment 3	experiment 3			experiment 4	experiment 4
time sec	cGMP from ELISA, nM	cGMP from ELISA, nM		time sec	cGMP from ELISA, nM	cGMP from ELISA, nM
0	n/a	8911		0	8293	8164		LIGHT
180	33.44	103.6		180	97.76	48.5
360	n.d.	n.d.		360	n.d.	n.d.
	experiment 5	experiment 5			experiment 6	experiment 6
time sec	cGMP from ELISA, nM	cGMP from ELISA, nM		time sec	cGMP from ELISA, nM	cGMP from ELISA, nM		DARK
0	10280	10100		0	9928	9058
180	3417	3478		180	3299	3318
360	2496	656.2		360	977.3	897.5
	experiment 7	experiment 7			experiment 8	experiment 8
n/a: missing data
n.d.: not detected
NCBI gene ID	QDH43408.1

## Sheet: CfRhPDE2
time sec	cGMP from ELISA, nM	cGMP from ELISA, nM		time sec	cGMP from ELISA, nM	cGMP from ELISA, nM
0	148500	130400		0	130400	97370		LIGHT
180	145700	148500		180	n/a	119600
360	130400	130400		360	132800	137700
	experiment 1	experiment 1			experiment 2	experiment 2
time sec	cGMP from ELISA, nM	cGMP from ELISA, nM		time sec	cGMP from ELISA, nM	cGMP from ELISA, nM		DARK
0	105100	121600		0	119600	125900
180	98840	113800		180	117600	113800
360	n/a	110200		360	115700	105100
	experiment 3	experiment 3			experiment 4	experiment 4
time sec	cGMP from ELISA, nM	cGMP from ELISA, nM		time sec	cGMP from ELISA, nM	cGMP from ELISA, nM
0	n/a	12650		0	13060	12070		LIGHT
180	13950	16070		180	14190	14690
360	12450	12450		360	13950	13060
	experiment 5	experiment 5			experiment 6	experiment 6
time sec	cGMP from ELISA, nM	cGMP from ELISA, nM		time sec	cGMP from ELISA, nM	cGMP from ELISA, nM		DARK
0	13950	14440		0	13720	12650
180	14190	12260		180	13950	9096
360	12260	11890		360	11360	12850
	experiment 7	experiment 7			experiment 8	experiment 8
n/a: missing data
n.d.: not detected
NCBI gene ID	QDH43410.1

## Sheet: CfRhPDE3
time sec	cGMP from ELISA, nM	cGMP from ELISA, nM		time sec	cGMP from ELISA, nM	cGMP from ELISA, nM
0	121800	118800		0	n/a	129800		LIGHT
180	136700	133200		180	133200	120300
360	131500	138600		360	140400	129800
	experiment 1	experiment 1			experiment 2	experiment 2
time sec	cGMP from ELISA, nM	cGMP from ELISA, nM		time sec	cGMP from ELISA, nM	cGMP from ELISA, nM		DARK
0	129800	173400		0	n/a	n/a
180	126500	133200		180	n/a	n/a
360	121800	114500		360	n/a	n/a
	experiment 3	experiment 3			experiment 4	experiment 4
time sec	cGMP from ELISA, nM	cGMP from ELISA, nM		time sec	cGMP from ELISA, nM	cGMP from ELISA, nM
0	11540	8293		0	9518	9679		LIGHT
180	6528	8911		180	8228	7447
360	9844	9518		360	10830	9844
	experiment 5	experiment 5			experiment 6	experiment 6
time sec	cGMP from ELISA, nM	cGMP from ELISA, nM		time sec	cGMP from ELISA, nM	cGMP from ELISA, nM		DARK
0	10190	10370		0	12550	12310
180	10100	9284		180	11430	10640
360	9284	7069		360	10370	10640
	experiment 7	experiment 7			experiment 8	experiment 8
n/a: missing data
n.d.: not detected
NCBI gene ID	QDH43407.1

## Sheet: CfRhPDE4
time sec	cGMP from ELISA, nM	cGMP from ELISA, nM		time sec	cGMP from ELISA, nM	cGMP from ELISA, nM
0	n/a	91310		0	105700	108700		LIGHT
180	118800	113600		180	n/a	82830
360	91310	91310		360	85850	81870
	experiment 1	experiment 1			experiment 2	experiment 2
time sec	cGMP from ELISA, nM	cGMP from ELISA, nM		time sec	cGMP from ELISA, nM	cGMP from ELISA, nM		DARK
0	120700	111900		0	91310	115300
180	97400	94880		180	93660	91310
360	84820	81870		360	97400	89050
	experiment 3	experiment 3			experiment 4	experiment 4
time sec	cGMP from ELISA, nM	cGMP from ELISA, nM		time sec	cGMP from ELISA, nM	cGMP from ELISA, nM
0	8497	8187		0	8779	8379		LIGHT
180	1690	2097		180	3520	1333
360	n.d.	n.d.		360	629	457.8
	experiment 5	experiment 5			experiment 6	experiment 6
time sec	cGMP from ELISA, nM	cGMP from ELISA, nM		time sec	cGMP from ELISA, nM	cGMP from ELISA, nM		DARK
0	8577	8985		0	9327	9458
180	3222	3675		180	2392	3597
360	n.d.	n.d.		360	n.d.	n.d.
	experiment 7	experiment 7			experiment 8	experiment 8
n/a: missing data
n.d.: not detected
NCBI gene ID	QDH43409.1
