# Supplementary material for: Characterization of a rhodopsin-phosphodiesterase from Choanoeca flexa to be combined with rhodopsin-cyclases for bidirectional optogenetic cGMP control
Source: J Biol Chem. 2025 Mar 11;301(4):108401. doi: 10.1016/j.jbc.2025.108401 (PMC12004702; doi:10.1016/j.jbc.2025.108401)
Supplement: Supporting-data [file mmc6.zip › supporting-information/assay_data/FigS2_cAMP-in-vitro.xlsx]

## Sheet: 1500 uM cAMP
raw data	time min	AMP peak area [mAU*s]	cAMP peak area [mAU*s]
	0	34	18894.6
	2	107	21183
	4	141.148	20819
	8	191.506	20997
	16	329.069	20425
	32	543.112	16095
	64	1028.36	15885
	128	1697.41	15123
analysis	time min	AMP concentration in reaction [µM]	cAMP concentration in reaction [µM]	reaction progress
	0	0	1500	0
	2	0.488212	1499.51	0.000325475
	4	3.06274	1496.94	0.00204182
	8	6.5352	1493.46	0.0043568
	16	16.8097	1483.19	0.0112064
	32	42.1091	1457.89	0.0280728
	64	84.5467	1415.45	0.0563645
	128	144.999	1355	0.0966663
25 nM RhPDE in reaction

## Sheet: 450 uM cAMP
raw data	time min	AMP peak area [mAU*s]	cAMP peak area [mAU*s]
	0	112	4825
	2	116	4870
	4	129	4569
	8	164	4809
	16	228	4604
	32	386	4619
	64	688	4485
	128	1085	3900
analysis	time min	AMP concentration in reaction [µM]	cAMP concentration in reaction [µM]	reaction progress
	0	0	450	0
	2	2.40037	447.6	0.00533416
	4	4.32202	445.678	0.00960449
	8	6.85143	443.149	0.0152254
	16	13.3621	436.638	0.0296936
	32	27.0813	422.919	0.0601806
	64	52.6868	397.313	0.117082
	128	91.4808	358.519	0.203291
25 nM RhPDE in reaction

## Sheet: 150 uM cAMP
raw data	time min	AMP peak area [mAU*s]	cAMP peak area [mAU*s]
	0	0.36	1619
	2	8.3	1653.9
	4	16	1589.17
	8	33	1619.16
	16	70	1599.82
	32	131	1658.93
	64	245	1707.44
	128	389	1636.45
analysis	time min	AMP concentration in reaction [µM]	cAMP concentration in reaction [µM]	reaction progress
	0	0	150	0
	2	0.71582	149.284	0.00477214
	4	1.46214	148.538	0.00974762
	8	2.9634	147.037	0.019756
	16	6.25615	143.744	0.0417077
	32	10.9472	139.053	0.0729812
	64	18.7934	131.207	0.125289
	128	28.7815	121.219	0.191877
25 nM RhPDE in reaction

## Sheet: 50 uM cAMP
raw data	time min	AMP peak area [mAU*s]	cAMP peak area [mAU*s]
	0	0	479.855
	2	1.7276	352.829
	4	4.319	417.035
	8	10.546	446.302
	16	18.6	360.616
	32	36.373	391.001
	64	63.789	335.811
	128	104	295.241
analysis	time min	AMP concentration in reaction [µM]	cAMP concentration in reaction [µM]	reaction progress
	0	0	50	0
	2	0.243628	49.7564	0.00487256
	4	0.512514	49.4875	0.0102503
	8	1.15421	48.8458	0.0230843
	16	2.45243	47.5476	0.0490486
	32	4.25541	45.7446	0.0851081
	64	7.98161	42.0184	0.159632
	128	13.0247	36.9753	0.260494
25 nM RhPDE in reaction
