# Supplementary material for: Characterization of a rhodopsin-phosphodiesterase from Choanoeca flexa to be combined with rhodopsin-cyclases for bidirectional optogenetic cGMP control
Source: J Biol Chem. 2025 Mar 11;301(4):108401. doi: 10.1016/j.jbc.2025.108401 (PMC12004702; doi:10.1016/j.jbc.2025.108401)
Supplement: Supporting-data [file mmc6.zip › supporting-information/assay_data/FigS3_rev_pyrimidines-HPLC.xlsx]

## Sheet: cCMP D575A
time min	integrated peak area CMP [mAU*s]	integrated peak area cCMP [mAU*s]		time min	integrated peak area CMP [mAU*s]	integrated peak area cCMP [mAU*s]		time min	integrated peak area CMP [mAU*s]	integrated peak area cCMP [mAU*s]		time min	integrated peak area CMP [mAU*s]	integrated peak area cCMP [mAU*s]
0	n.d.	12555.73		0	n.d.	7451.216		0	n.d.	2437.95		0	n.d.	803.621
64	5881	11561.94		64	3.6	3442.536		64	n.d.	1200.84		64	n.d.	433.834
100	10782	14886826		100	4502	3648.014		100	n.d.	1121.67		100	n.d.	446.629
corresponding µM in reaction				corresponding µM in reaction				corresponding µM in reaction				corresponding µM in reaction
time min	CMP	cCMP		time min	CMP	cCMP		time min	CMP	cCMP		time min	CMP	cCMP
0	0	1500		0	0	450		0	0	150		0	0	50
64	6	12549		64	0.47	449.53		64	n.d.	>149.9		64	n.d.	>49.9
100	9	12547		100	0.55	449.45		100	n.d.	>149.9		100	n.d.	>49.9
in reaction				in reaction				in reaction				in reaction
total membrane proteins	0.25 mg/ml			total membrane proteins	0.25 mg/ml			total membrane proteins	0.25 mg/ml			total membrane proteins	0.25 mg/ml
RhPDE(D575A)	24 nM			RhPDE(D575A)	24 nM			RhPDE(D575A)	24 nM			RhPDE(D575A)	24 nM
initial cCMP	1500 µM			initial cCMP	450 µM			initial cCMP	150 µM			initial cCMP	50 µM
n.d. : not detected

## Sheet: cCMP wt
time min	integrated peak area CMP [mAU*s]	integrated peak area cCMP [mAU*s]		time min	integrated peak area CMP [mAU*s]	integrated peak area cCMP [mAU*s]		time min	integrated peak area CMP [mAU*s]	integrated peak area cCMP [mAU*s]		time min	integrated peak area CMP [mAU*s]	integrated peak area cCMP [mAU*s]
0	n.d.	14958.696		0	n.d.	9553.794		0	n.d.	3162.303		0	n.d.	1050.908
32	4.504	10293.895		32	2.545	5964.775		32	n.d.	2029.29		32	n.d.	694.84
64	7.056	11792.619		64	5.514	6300.622		64	3.262	2055.232		64	n.d.	680.666
corresponding µM in reaction				corresponding µM in reaction				corresponding µM in reaction				corresponding µM in reaction
time min	CMP	cCMP		time min	CMP	cCMP		time min	CMP	cCMP		time min	CMP	cCMP
0	0	1500		0	0	450		0	0	150		0	0	50
32	0.6560243	1499.343976		32	0.191920326	449.8080797		32	<0.1	150		32	<0.1	>49.9
64	0.896973857	1499.103026		64	0.393473912	449.6065261		64	0.237698045	149.762302		64	<0.1	>49.9
in reaction				in reaction				in reaction				in reaction
total membrane proteins	0.08 mg/ml			total membrane proteins	0.08 mg/ml			total membrane proteins	0.08 mg/ml			total membrane proteins	0.08 mg/ml
RhPDE wt	10 nM			RhPDE wt	10 nM			RhPDE wt	10 nM			RhPDE wt	10 nM
initial cCMP	1500 µM			initial cCMP	450 µM			initial cCMP	150 µM			initial cCMP	50 µM
n.d. : not detected

## Sheet: cUMP D575A
time min	integrated peak area UMP [mAU*s]	integrated peak area cUMP [mAU*s]		time min	integrated peak area UMP [mAU*s]	integrated peak area cUMP [mAU*s]		time min	integrated peak area UMP [mAU*s]	integrated peak area cUMP [mAU*s]		time min	integrated peak area UMP [mAU*s]	integrated peak area cUMP [mAU*s]
0	n.d.	13963.858		0	n.d.	8571.515		0	n.d.	3021.491		0	n.d.	1117.034
32	5.076	8914.404		32	6.809	5365.407		32	4.553	1957.552		32	2.429	759.161
64	15.239	9490		64	10.373	3051.627		64	10.91	1994.09		64	6.674	967.326
corresponding µM in reaction				corresponding µM in reaction				corresponding µM in reaction				corresponding µM in reaction
time min	UMP	cUMP		time min	UMP	cUMP		time min	UMP	cUMP		time min	UMP	cUMP
0	0	1500		0	0	450		0	0	150		0	0	50
32	0.853637208	1499.146363		32	0.570351229	449.4296488		32	0.348070057	149.6519299		32	0.159469006	49.84053099
64	2.404831693	1497.595168		64	1.524444807	448.4755552		64	0.816209476	149.1837905		64	0.342607803	49.6573922
in reaction				in reaction				in reaction				in reaction
total membrane proteins	0.25 mg/ml			total membrane proteins	0.25 mg/ml			total membrane proteins	0.25 mg/ml			total membrane proteins	0.25 mg/ml
RhPDE(D575A)	24 nM			RhPDE(D575A)	24 nM			RhPDE(D575A)	24 nM			RhPDE(D575A)	24 nM
initial cUMP	1500 µM			initial cUMP	450 µM			initial cUMP	150 µM			initial cUMP	50 µM
n.d. : not detected

## Sheet: cUMP wt
time min	integrated peak area UMP [mAU*s]	integrated peak area cUMP [mAU*s]		time min	integrated peak area UMP [mAU*s]	integrated peak area cUMP [mAU*s]		time min	integrated peak area UMP [mAU*s]	integrated peak area cUMP [mAU*s]		time min	integrated peak area UMP [mAU*s]	integrated peak area cUMP [mAU*s]
0	n.d.	13963.858		0	n.d.	8571.515		0	n.d.	3021.491		0	n.d.	1117.034
64	36.016	10158.093		64	22.587	6381.127		64	7.586	2179.617		64	n.d.	838.222
100	61.506	9818.279		100	15.338	3041.38		100	5.401	896.848		100	n.d.	462.775
corresponding µM in reaction				corresponding µM in reaction				corresponding µM in reaction				corresponding µM in reaction
time min	UMP	cUMP		time min	UMP	cUMP		time min	UMP	cUMP		time min	UMP	cUMP
0	0	1500		0	0	450		0	0	150		0	0	50
64	5.299531327	1494.700469		64	1.58722735	448.4127727		64	0.520253493	149.4797465		64	n.d.	>49.5
100	9.338158675	1490.661841		100	2.258010062	447.7419899		100	0.897922857	149.1020771		100	n.d.	>49.5
in reaction				in reaction				in reaction				in reaction
total membrane proteins	0.08 mg/ml			total membrane proteins	0.08 mg/ml			total membrane proteins	0.08 mg/ml			total membrane proteins	0.08 mg/ml
RhPDE wt	10 nM			RhPDE wt	10 nM			RhPDE wt	10 nM			RhPDE wt	10 nM
initial cUMP	1500 µM			initial cUMP	450 µM			initial cUMP	150 µM			initial cUMP	50 µM
n.d. : not detected
