# Supplementary material for: Characterization of a rhodopsin-phosphodiesterase from Choanoeca flexa to be combined with rhodopsin-cyclases for bidirectional optogenetic cGMP control
Source: J Biol Chem. 2025 Mar 11;301(4):108401. doi: 10.1016/j.jbc.2025.108401 (PMC12004702; doi:10.1016/j.jbc.2025.108401)
Supplement: Supporting-data [file mmc6.zip › supporting-information/assay_data/FigS7_glosensor.xlsx]

## Sheet: Sheet2
Application: Tecan i-control				Tecan i-control , 2.0.10.0
Device: infinite 200Pro				Serial number: 1503007479				Serial number of connected stacker:
Firmware: V_4.23_01/15_Infinite (Jan 16 2015/13.38.13)				MAI, V_4.23_01/15_Infinite (Jan 16 2015/13.38.13)
Date:	22/03/2024
Time:	12:23:45
System				EXPBP210
User				EXPBP210\TecanUser
Plate				Greiner 96 Flat Bottom White Polystyrene Cat. No.: 655094/655095/655098 [GRE96fw_µClear.pdfx]
Plate-ID (Stacker)
List of actions in this measurement script:
Kinetic
Luminescence
Label: Cyclase
Kinetic Measurement
Kinetic duration				00:45:00
Interval Time				00:00:30
Mode				Luminescence
Attenuation				NONE
Integration Time				300	ms
Settle Time				0	ms
Part of Plate				A1-H8
Start Time:	22/03/2024 12:23:58
Warning:	Unable to meet given kinetic interval time for cycle:
	8, 9, 10, 12, 13, 14, 15, 16, 17, 18, 19, 20, 21, 22, 23, 24, 25, 26, 27, 28, 29, 30, 31, 32, 33, 34, 35
	36, 37, 38, 39, 40, 41
Cycle Nr.	1	2	3	4	5	6	7	8	9	10	11	12	13	14	15	16	17	18	19	20	21	22	23	24	25	26	27	28	29	30	31	32	33	34	35	36	37	38	39	40	41
Time [s]	0	1.3	2.6	3.8	5.1	6.4	7.7	9	10.2	11.5	12.8	14.1	15.4	16.7	17.9	19.2	20.5	21.8	23.1	24.3	25.6	26.9	28.2	29.5	30.7	32	33.3	34.6	35.9	37.1	38.4	39.7	41	42.3	43.5	44.8	46.1	47.4	48.7	49.9	51.2
Temp. [°C]	20.8	20.8	20.9	20.9	20.9	20.9	21	21.1	21	21.1	21.1	21.1	21.1	21.2	21.2	21.2	21.2	21.2	21.2	21.3	21.3	21.4	21.3	21.4	21.4	21.4	21.5	21.5	21.5	21.5	21.5	21.6	21.5	21.6	21.6	21.7	21.6	21.7	21.7	21.7	21.7
A1	0	0	0	0	0	0	0	0	0	0	0	0	0	0	0	0	0	0	0	0	0	0	0	0	0	0	0	0	0	0	0	0	0	0	0	0	0	0	0	0	0
A2	33	0	0	0	0	0	0	0	0	0	0	0	0	0	0	0	0	50	0	0	0	0	0	0	0	0	0	0	0	0	0	0	0	0	0	0	0	0	0	0	0
A3	510	700	793	863	893	963	1180	1240	1316	1560	1536	1693	1733	1716	1833	1876	2016	2197	2343	2176	2200	2360	2490	2600	2867	2850	2813	2913	3127	3023	3050	3003	3220	3194	3200	3550	3484	3394	3524	3500	3517
A4	873	1026	1170	1380	1563	1646	1900	1960	2166	2417	2407	2670	2810	2997	3130	3197	3194	3294	3380	3614	3550	3904	4047	4197	4137	4498	4144	4701	4511	4518	4821	4728	5211	5221	5185	5318	5478	5465	5682	5799	5832
A5	3294	3961	4498	5001	5345	5915	6316	6726	6966	7280	7297	7550	7654	7917	8071	7804	7850	7947	8441	8404	8351	8511	8732	8955	8772	8768	8882	9082	8752	9249	9346	9182	9442	9516	9422	9369	9623	9689	9719	9516	10123
A6	3454	4291	5015	5605	6135	6856	7153	7590	7827	8061	8314	8501	8501	8508	9032	9276	9362	9362	9402	9429	9870	9759	9699	9960	9923	10060	10107	10103	10274	10090	10587	10170	10440	10687	10501	10751	10541	10741	10587	10407	11178
A7	3667	4494	5045	5692	6322	6733	7240	7657	7827	8294	8071	8431	8878	9125	9125	8838	9115	9462	9392	9603	9653	9629	9756	9910	10314	10314	10364	10077	10334	10213	10334	10390	10417	10494	10898	10294	10280	10941	10874	10945	11018
A8	2863	3470	3987	4494	4998	5408	5735	5975	6623	6586	6819	7080	7080	7283	7430	7483	7881	7787	7664	8027	8051	8137	8228	8027	8224	8228	8408	8895	8738	8618	8828	8595	8885	8912	8932	8872	9119	9559	9269	8845	8972
B1	0	33	0	0	0	0	0	0	0	0	0	0	0	0	0	0	0	0	0	0	0	0	0	0	0	0	0	0	0	0	0	0	0	43	0	0	0	0	0	0	0
B2	0	0	0	0	0	0	0	0	0	0	0	0	0	0	0	0	0	0	0	43	36	0	0	0	0	0	0	0	0	0	0	0	0	0	0	0	0	0	0	36	33
B3	1140	1323	1440	1713	1963	2370	2343	2733	2863	3037	3237	3540	3767	3680	4041	4321	4451	4394	4608	4694	5011	5091	5181	5425	5398	5572	5809	5895	5839	6145	6072	6636	6412	6346	6743	6996	7116	7013	7337	7470	7500
B4	1293	1610	1846	2050	2307	2633	2797	3107	3577	3614	3827	3981	4291	4504	4704	4841	4788	5145	5448	5422	5795	5852	5932	6286	6306	6512	6910	6876	7397	7260	7340	7584	7460	7530	8044	7964	8465	7974	8571	8535	8705
B5	4601	5208	6082	7110	7427	8251	8661	9239	9436	9533	9793	10247	10337	10771	10834	10951	10861	11195	11258	11312	11589	11783	11499	11986	11679	12086	12574	12327	12146	12140	12894	12651	12811	12631	13088	12761	12838	13021	12978	13372	13292
B6	3354	3821	4518	5348	5628	6119	6239	6716	6933	7233	7560	7997	7820	7827	8364	8578	8424	8471	8802	8848	8972	9069	9112	8938	9232	9109	9846	9175	9332	9442	9349	9790	9693	9603	9656	9389	9943	9803	9890	9936	9880
B7	2540	2920	3464	3801	4284	4694	4738	5158	5338	5945	5805	6169	6085	6432	6319	6356	6639	6993	6773	6789	6823	7086	7387	7116	7133	6910	7337	7610	7587	7367	7810	7377	7714	7867	7921	8037	7830	7827	7934	7850	8281
B8	2920	3487	4111	4928	5265	5465	6042	6733	6726	6769	7083	7213	7640	7537	7694	8007	7830	8094	8228	8505	8488	8611	8918	9155	8965	9229	9122	9059	9342	9269	9346	9506	9803	9593	9913	10053	10297	10053	9996	10220	10020
C1	0	0	0	33	0	0	0	0	0	0	0	0	0	0	0	0	0	0	0	0	0	0	0	0	0	0	0	0	0	0	0	0	0	0	0	0	0	0	0	0	0
C2	0	0	0	0	0	0	0	0	0	0	0	0	0	0	0	0	0	0	0	46	0	0	0	0	0	0	0	0	0	36	0	0	0	0	36	43	0	0	0	0	0
C3	1436	1486	1883	2086	2573	2693	2797	3124	3320	3587	3864	4094	4334	4581	4761	4821	5238	5198	5468	5588	6039	5782	6029	6266	6446	6412	6733	6859	6759	7103	7143	7760	7757	8107	7737	7891	7884	8575	8481	8571	9159
C4	420	436	616	646	803	840	936	963	1000	1060	1316	1223	1366	1360	1470	1470	1730	1560	1593	1703	1756	1753	1853	1823	1826	2080	2040	1966	2130	2303	2257	2330	2317	2166	2520	2657	2453	2597	2447	2770	2707
C5	1996	2190	2503	2653	2917	3274	3424	3650	3650	3787	3941	4124	4161	4331	4371	4337	4344	4361	4681	4508	4591	4881	4918	4844	4858	4995	5131	4895	5091	5055	5141	5218	5308	5261	5291	5355	5375	5345	5442	5402	5345
C6	3404	3867	4541	5078	5582	6249	6246	6799	7090	7270	7337	7610	7957	8321	8221	8384	8625	8511	8638	9122	9222	8982	9352	9319	9255	8992	9482	9426	9636	9472	9823	9723	9983	9840	10070	10357	10063	10324	10153	10374	10617
C7	3227	3720	4448	5201	5668	6269	6626	6796	7043	7390	8007	8031	8211	8288	8351	8431	8775	8718	9239	8802	8908	8988	9276	9549	9489	9276	9873	9880	9923	9813	9623	9920	9943	9933	10063	10264	10440	10344	10521	10511	10290
C8	2677	3290	3847	4264	4271	4661	5115	5405	5712	5905	5985	6502	6643	6486	7140	6776	7013	6856	7363	7370	7040	7527	7577	7280	7814	7837	7877	7884	7997	8147	7760	7967	8011	8147	8334	8244	8691	8394	8505	8715	9039
D1	33	0	0	0	0	0	0	0	0	0	0	0	0	0	0	0	0	0	0	0	0	0	0	50	0	0	0	0	0	0	0	0	0	0	0	0	0	0	33	0	0
D2	0	0	0	0	0	33	0	0	0	0	0	0	0	0	0	0	0	0	0	0	0	0	0	0	0	0	0	0	36	0	0	33	40	43	0	0	0	0	0	0	0
D3	1463	1950	2080	2353	2643	2953	3204	3527	3617	3971	3934	4297	4821	4804	4938	5632	5395	5485	5815	6105	6176	6202	6749	6739	6976	6983	7133	7844	7877	7901	8144	8394	8565	8571	8845	8968	8938	8868	9095	9472	9439
D4	1160	1353	1596	1700	2090	2247	2533	2823	3007	3063	3454	3417	3670	3754	4017	4151	4267	4478	4451	4861	4741	5195	5215	5041	5211	5432	5668	5885	6216	6236	6222	6616	6329	6392	6676	6986	7096	7003	6883	7297	7667
D5	90	96	163	173	133	166	173	220	203	196	240	206	216	186	250	200	270	190	200	216	270	276	333	253	330	226	293	246	283	306	253	276	320	290	333	360	283	306	333	326	340
D6	180	203	246	203	240	313	343	326	343	386	413	350	350	360	456	470	400	416	360	490	403	400	390	486	470	453	533	510	513	466	483	493	566	596	483	543	506	553	500	566	643
D7	850	1166	1300	1460	1516	1713	1806	1946	2100	2090	2180	2387	2450	2303	2423	2560	2313	2597	2790	2837	2627	2640	2603	2820	2910	2700	2947	2927	2853	2927	3023	3130	3000	3164	2940	3063	3150	3210	3150	3327	3274
D8	250	293	293	350	460	413	516	520	506	473	603	563	603	620	666	686	640	696	803	800	726	716	803	770	826	803	713	820	786	850	750	783	816	830	860	890	710	816	886	943	1043
E1	0	0	0	36	0	0	0	0	0	0	0	0	0	0	0	0	0	0	0	0	0	0	0	0	0	0	0	0	33	0	0	0	0	0	0	0	0	0	36	0	0
E2	0	0	0	0	0	0	0	0	0	0	0	0	0	0	0	0	0	0	33	0	0	0	40	0	36	0	0	0	0	0	0	0	0	0	0	33	0	0	0	0	0
E3	1576	1806	2010	2563	2693	2853	3070	3140	3287	3770	4124	4131	4551	4484	4938	5011	4981	5385	5402	5852	5952	6162	6289	6452	6462	6482	6866	7073	7173	7460	7430	7804	7837	7924	8424	8428	8381	8301	8404	8952	9009
E4	1093	1156	1386	1483	1680	1963	1980	2230	2353	2580	2750	2710	3017	3167	3304	3410	3424	3744	3911	4074	4067	4157	4307	4458	4381	4501	4794	5058	4708	5165	5171	5145	5315	5648	5575	5331	5295	5799	6176	5835	6296
E5	56	43	50	40	46	76	73	76	83	50	66	76	66	63	83	60	86	80	100	76	100	96	73	73	86	76	66	96	80	90	90	70	96	86	100	120	126	76	93	96	116
E6	0	0	36	46	60	0	43	0	0	40	53	36	33	40	36	40	46	43	46	86	36	36	70	50	56	40	33	46	53	73	70	43	70	70	63	76	43	53	66	33	56
E7	0	43	56	40	50	43	66	66	70	66	0	60	73	83	50	83	66	80	53	60	56	60	73	53	70	73	43	66	66	80	86	76	106	66	103	50	96	60	86	63	93
E8	0	60	40	53	56	43	43	36	50	50	36	56	0	40	36	0	46	0	73	43	63	36	56	70	50	43	60	33	33	46	36	46	53	60	76	50	110	63	46	66	53
F1	0	0	0	0	33	0	40	33	0	0	0	0	0	0	0	0	0	0	0	0	33	0	0	0	0	0	0	0	0	0	0	0	0	0	33	40	0	0	0	0	0
F2	43	0	0	0	0	0	0	0	0	0	0	0	33	0	0	0	0	0	0	0	0	0	0	0	0	0	0	0	0	0	0	0	0	0	0	0	0	0	0	0	33
F3	953	1153	1410	1420	1826	2030	2283	2453	2647	2657	2857	2843	3147	3354	3370	3600	3794	3737	4147	4094	4241	4488	4384	4514	4778	4634	4888	5038	5335	5145	5508	5395	5702	5271	5892	6162	6182	6049	6289	6462	6663
F4	1300	1453	1593	1883	2217	2390	2600	2837	3020	3000	3410	3527	3720	3901	4157	4337	4254	4791	4721	4648	5218	5128	5535	5568	5315	5715	6129	6239	6286	6149	6316	6449	6739	7103	6803	6926	7063	7086	7420	7530	7377
F5	183	210	220	216	220	273	280	263	293	300	313	356	340	403	350	350	373	416	396	436	356	390	336	410	400	450	320	453	363	443	463	433	346	443	493	493	450	463	456	516	500
F6	183	306	313	343	396	370	456	450	426	503	503	503	456	510	480	506	540	543	610	546	606	526	646	666	653	606	680	623	606	570	633	600	693	633	720	660	686	723	660	716	740
F7	50	0	0	33	0	0	0	40	0	0	0	0	33	0	0	33	0	36	36	0	40	0	0	0	36	56	36	0	0	0	46	0	0	43	0	0	56	46	46	36	0
F8	300	270	290	303	390	440	443	450	453	476	510	540	493	480	580	603	636	523	636	616	563	680	666	630	650	670	693	730	723	630	746	726	746	656	686	783	703	666	760	736	690
G1	0	40	33	0	0	0	0	0	0	0	0	0	0	0	0	0	0	0	0	0	33	0	0	0	0	0	0	0	0	0	0	0	0	0	0	0	0	0	0	0	0
G2	0	0	0	36	0	0	0	0	0	0	0	0	33	0	0	0	0	0	0	0	36	0	0	36	0	0	0	0	0	0	0	0	0	0	0	0	43	0	0	0	0
G3	1073	1323	1403	1823	1970	1966	2290	2580	2803	2883	3073	3140	3254	3314	3554	3941	3620	3911	3984	4181	4217	4257	4678	4544	4714	4804	4691	5061	5205	5278	5208	5402	5518	5742	5832	5969	6372	6065	6479	6299	6236
G4	1280	1403	1783	1750	2086	2380	2683	2717	3053	3197	3137	3600	3584	3707	3894	4304	4418	4428	4554	4601	4888	4938	5181	5245	5595	5622	5625	5882	5969	6079	6059	6496	6099	6386	6659	6542	6776	7247	7310	7260	7190
G5	0	33	0	36	46	0	43	50	33	0	33	0	46	40	56	0	36	53	33	0	0	43	0	40	53	73	73	56	0	36	56	40	56	56	50	60	40	60	36	53	46
G6	46	56	63	66	43	76	73	70	70	86	70	90	86	56	66	106	96	106	63	70	96	63	93	80	106	86	86	66	100	90	113	93	93	113	83	83	106	110	143	90	113
G7	33	40	53	33	0	33	33	0	40	43	50	40	40	56	0	46	53	0	46	66	63	80	50	40	50	53	76	46	36	50	76	0	56	50	50	0	63	43	43	0	46
G8	1450	1753	1820	2230	2377	2570	2687	2827	3120	3287	3174	3387	3404	3477	3620	3610	3710	3574	3854	3997	3804	4067	3954	4034	4077	4024	3964	4144	4024	4091	4201	4311	4474	4488	4724	4454	4428	4431	4714	4441	4698
H1	0	0	0	0	0	0	0	0	0	0	0	33	0	0	0	0	0	0	0	0	0	0	36	0	0	33	0	0	0	0	0	0	0	0	0	0	0	0	0	0
H2	0	0	0	0	0	40	0	0	0	0	0	0	0	0	0	0	0	0	0	0	0	0	0	0	0	0	0	0	0	0	0	0	0	0	0	0	0	0	0	0
H3	900	933	1100	1186	1383	1560	1766	1836	2030	2183	2277	2173	2520	2517	2537	2823	2847	3047	3184	3160	3324	3320	3500	3587	3474	3690	3877	4251	3864	4234	4244	4391	4337	4454	4778	4624	4638	4561	4798	4881
H4	1103	1593	1756	1870	1980	2307	2470	2813	2943	3127	3234	3320	3497	3727	3851	4077	4021	4327	4391	4658	4724	5151	4801	5161	5215	5422	5231	5698	5855	5809	5932	5845	6349	6262	6449	6289	6506	6666	6799	7146
H5	390	466	456	630	676	563	680	823	716	700	816	756	820	776	780	800	870	826	813	840	936	970	936	1023	1120	1043	966	940	1023	1016	1010	1010	1063	1013	980	1060	1160	1070	1100	1153
H6	66	60	130	100	106	166	56	130	110	106	133	116	176	173	173	186	126	173	146	200	170	200	200	190	233	146	250	190	190	196	230	230	260	226	206	230	206	230	200	296
H7	136	116	120	173	173	173	236	193	220	226	203	246	243	210	246	293	206	286	243	280	280	313	236	270	300	306	243	296	276	303	323	350	336	290	290	386	323	323	290	343	296
H8	873	1000	1166	1296	1456	1433	1483	1650	1646	1873	1866	1896	1986	1926	1933	1963	2156	2066	1993	2146	2020	2080	2130	2000	2263	2173	2263	2237	2093	2210	2287	2443	2327	2400	2310	2283	2383	2443	2413	2413	2450
End Time:

## Sheet: ausgewertet
Application: Tecan i-control				Tecan i-control , 2.0.10.0
Device: infinite 200Pro				Serial number: 1503007479					Serial number of connected stacker:
Firmware: V_4.23_01/15_Infinite (Jan 16 2015/13.38.13)				MAI, V_4.23_01/15_Infinite (Jan 16 2015/13.38.13)
Date:	22/03/2024
Time:	12:47:09
System				EXPBP210
User				EXPBP210\TecanUser
Plate				Greiner 96 Flat Bottom White Polystyrene Cat. No.: 655094/655095/655098 [GRE96fw_µClear.pdfx]
Plate-ID (Stacker)
List of actions in this measurement script:
Kinetic
Luminescence
Condition: Execute at Cycle:				6
	Movement				Move Plate Out
	Wait (Time)				00:02:20
	Movement				Move Plate In
Label: misc
Kinetic Measurement
Kinetic duration				00:45:00
Interval Time				00:00:30
Mode				Luminescence
Attenuation				NONE
Integration Time				200	ms
Settle Time				0	ms
Part of Plate				A1-H8
Start Time:	22/03/2024 12:47:21
Warning:	Unable to meet given kinetic interval time for cycle:
	7, 8, 9, 10, 11, 12, 13, 14, 15, 16, 17, 18, 19, 20, 21, 22, 23, 24, 25, 26, 27
								reinsert
Cycle Nr.	1	2	3	4	5	6		7	8	9	10	11	12	13	14	15	16	17	18	19	20	21	22	23	24	25	26	27	28	29	30	31	32	33	34	35	36	37	38	39	40	41	42	43	44	45	46	47	48
Time [s]	0	1.3	2.6	3.8	5.1	6.4		13.9	14.9	15.8	16.8	17.8	18.8	19.8	20.8	21.7	22.7	23.7	24.7	25.7	26.7	27.7	28.6	29.6	30.6	31.6	32.6	33.6	34.6	35.8	37.1	38.4	39.7	41	42.2	43.5	44.8	46.1	47.4	48.6	49.9	51.2	52.5	53.8	55	56.3	57.6	58.9	60.2
Temp. [°C]	21.8	21.8	21.8	21.9	21.9	21.9		21.9	22	22.1	22.1	22.1	22.1	22.1	22.1	22.2	22.2	22.2	22.2	22.2	22.2	22.2	22.2	22.3	22.3	22.3	22.3	22.3	22.3	22.3	22.3	22.3	22.3	22.3	22.4	22.4	22.4	22.4	22.4	22.4	22.5	22.5	22.4	22.5	22.5	22.5	22.5	22.5	22.5
A1	-21	-21	-21	-21	-21	-21		53	73	-21	-21	28	38	43	28	28	-21	-21	-21	-21	38	-21	-21	-21	-21	-21	-21	-21	-21	-21	-21	-21	-21	-21	-21	-21	-21	-21	-21	-21	-21	-21	-21	-21	-21	-21	-21	-21	-21
B1	-21	-21	-21	-21	-21	-21		43	43	33	53	-21	68	28	-21	28	28	-21	-21	-21	-21	-21	-21	28	-21	38	-21	-21	-21	-21	-21	-21	-21	-21	-21	-21	-21	-21	-21	-21	-21	-21	-21	-21	-21	-21	-21	-21	28
C1	-21	-21	33	-21	-21	-21		88	68	-21	33	28	-21	-21	43	-21	-21	-21	-21	48	-21	-21	-21	48	-21	-21	-21	-21	-21	-21	28	-21	-21	-21	-21	-21	-21	38	33	53	33	-21	-21	-21	-21	-21	-21	-21	-21
D1	-21	-21	-21	-21	-21	-21		53	58	48	33	28	28	-21	-21	-21	-21	-21	-21	-21	-21	38	-21	-21	-21	38	-21	-21	28	-21	-21	-21	33	-21	-21	-21	-21	38	-21	-21	-21	-21	-21	-21	-21	28	-21	-21	-21
E1	-21	-21	-21	-21	-21	-21		38	48	63	73	-21	58	63	-21	-21	48	-21	63	-21	-21	-21	-21	33	28	-21	-21	-21	38	-21	-21	-21	-21	-21	-21	-21	-21	-21	-21	-21	-21	-21	-21	-21	33	-21	-21	-21	-21
F1	-21	-21	-21	-21	28	-21		68	53	-21	-21	-21	28	38	-21	-21	-21	-21	33	-21	-21	-21	43	-21	-21	-21	-21	-21	-21	-21	-21	-21	-21	-21	-21	-21	-21	-21	-21	-21	-21	-21	-21	-21	-21	-21	-21	-21	-21
G1	-21	-21	-21	-21	-21	-21		63	28	-21	-21	-21	-21	28	-21	-21	-21	-21	-21	-21	-21	-21	-21	-21	-21	-21	-21	-21	-21	-21	-21	-21	-21	33	-21	-21	-21	-21	-21	-21	-21	-21	-21	-21	-21	-21	-21	-21	-21
H1	-21	-21	-21	-21	-21	-21		63	43	38	-21	-21	43	-21	38	-21	-21	-21	-21	-21	28	28	-21	-21	33	-21	-21	-21	-21	-21	28	-21	-21	-21	-21	-21	-21	-21	-21	-21	-21	-21	-21	-21	-21	-21	-21	-21	-21
A2	-21	-21	-21	-21	-21	-21		63	98	83	-21	33	33	63	53	-21	-21	33	-21	43	-21	-21	-21	48	28	-21	28	-21	-21	-21	-21	-21	-21	-21	-21	-21	-21	-21	-21	-21	-21	-21	-21	-21	-21	48	-21	-21	-21
B2	-21	-21	-21	-21	-21	-21		98	98	-21	33	38	28	33	-21	48	-21	28	-21	63	-21	43	-21	-21	38	-21	28	-21	28	-21	38	-21	-21	-21	-21	38	-21	-21	-21	-21	33	-21	-21	-21	-21	-21	33	48	-21
C2	-21	-21	-21	-21	-21	-21		88	98	68	48	33	48	53	53	-21	43	-21	38	-21	-21	-21	-21	-21	-21	33	58	-21	28	28	68	-21	-21	-21	-21	-21	43	-21	-21	-21	-21	-21	-21	-21	-21	-21	-21	-21	-21
D2	-21	-21	-21	-21	-21	-21		103	58	68	83	48	58	48	33	-21	28	-21	53	-21	38	28	38	-21	-21	68	33	38	-21	-21	53	-21	-21	43	33	-21	28	-21	38	-21	43	-21	-21	-21	-21	-21	-21	28	-21
E2	-21	-21	-21	-21	-21	-21		83	53	53	53	28	-21	58	28	28	33	43	43	-21	-21	38	33	43	38	-21	-21	33	-21	-21	-21	-21	-21	-21	-21	-21	28	-21	-21	-21	-21	-21	-21	-21	-21	-21	-21	-21	-21
F2	-21	-21	-21	-21	-21	-21		83	53	48	28	53	53	-21	33	48	-21	33	58	-21	-21	-21	28	43	28	28	-21	38	28	38	-21	-21	-21	-21	43	-21	-21	-21	-21	-21	-21	-21	28	-21	-21	-21	-21	33	-21
G2	-21	-21	-21	-21	-21	-21		118	48	33	53	48	28	28	48	-21	28	28	-21	-21	-21	-21	-21	-21	33	-21	-21	-21	-21	-21	28	28	-21	-21	-21	-21	33	-21	-21	-21	-21	-21	-21	-21	-21	-21	-21	-21	-21
H2	-21	-21	-21	-21	-21	-21		53	53	78	33	-21	33	48	-21	-21	53	33	-21	-21	-21	-21	-21	58	-21	-21	-21	38	33	-21	-21	-21	-21	-21	-21	-21	-21	-21	-21	-21	-21	-21	-21	-21	-21	-21	-21	28	-21
Col1/2 average	-21	-21	-17.625	-21	-17.9375	-21		72.375	60.8125	31.75	26.125	14.9375	30.0625	27.9375	13.125	-3.1875	4.5	-0.75	4.875	-7.4375	-10.5625	-3.5	-6.875	7	2.3125	-1.625	-6.5625	-6.5625	-1.6875	-14.25	2.0625	-17.9375	-17.625	-13.625	-13.625	-17.3125	-7.5	-13.625	-13.9375	-16.375	-10.25	-21	-17.9375	-21	-17.625	-13.625	-17.625	-7.1875	-17.9375
A3	3879	4039	4449	3999	4009	4294		4294	4429	4589	4599	4579	4599	4834	4544	4689	4829	4905	4854	5160	4769	4619	4814	4409	4779	4905	4950	4689	5100	4729	4594	4849	5090	4759	4950	4509	4544	4599	4534	4379	4774	4419	4619	4374	4479	4424	4179	4419	4299
B3	8193	8428	8538	8483	8393	8653		8338	9179	9069	9559	9484	9164	9504	9945	9619	9354	9729	9514	9599	9609	9474	9469	9770	9519	9584	8813	9049	9549	9579	9354	9209	9489	9279	9529	9374	8908	8828	8818	8923	8808	8568	8773	8613	8528	8968	9009	8573	8428
A3-norm	0.943451	0.982367	1.08209	0.972638	0.97507	1.04439		1.04439	1.07722	1.11614	1.11857	1.11371	1.11857	1.17573	1.10519	1.14046	1.17451	1.193	1.18059	1.25502	1.15992	1.12343	1.17086	1.07236	1.16235	1.193	1.20394	1.14046	1.24042	1.15019	1.11735	1.17937	1.23799	1.15749	1.20394	1.09668	1.10519	1.11857	1.10276	1.06506	1.16113	1.07479	1.12343	1.06385	1.08938	1.07601	1.01642	1.07479	1.0456
B3-norm	0.969815	0.997633	1.01065	1.00414	0.99349	1.02427		0.986979	1.08653	1.07351	1.13151	1.12263	1.08475	1.125	1.1772	1.13861	1.10724	1.15163	1.12618	1.13625	1.13743	1.12145	1.12086	1.15649	1.12678	1.13447	1.04321	1.07114	1.13033	1.13388	1.10724	1.09008	1.12322	1.09837	1.12796	1.10961	1.05445	1.04498	1.0438	1.05623	1.04261	1.0142	1.03847	1.01953	1.00947	1.06155	1.06641	1.0148	0.997633
Glo, no cG, no digi	0.956633	0.99	1.04637	0.98839	0.98428	1.03433		1.01568	1.08188	1.09482	1.12504	1.11817	1.10166	1.15036	1.1412	1.13954	1.14088	1.17231	1.15339	1.19563	1.14867	1.12244	1.14586	1.11442	1.14456	1.16373	1.12357	1.1058	1.18537	1.14203	1.1123	1.13473	1.18061	1.12793	1.16595	1.10315	1.07982	1.08178	1.07328	1.06064	1.10187	1.0445	1.08095	1.04169	1.04943	1.06878	1.04141	1.04479	1.02162
C3	9559	9840	9644	10521	10476	10796		10881	11026	10971	10981	10646	11457	11332	11447	11126	11417	11277	11692	10931	11282	11242	10831	10841	11517	10706	10711	10496	10671	10491	9880	10531	10295	10400	10310	10450	9810	9754	10180	9759	9754	9805	9509	9855	9654	9114	9004	9144	8773
D3	10275	10546	11337	11397	11167	11462		10891	11432	11432	11507	11973	11838	11212	11497	11773	12313	12098	11642	11687	12063	12113	11953	11958	11758	11908	11697	11687	12238	11277	11342	11903	11602	11352	10901	10991	11347	10656	11036	10340	10245	10501	10581	9925	9910	10240	9739	9800	9875
Glo, digi/1u cG	9917	10193	10490.5	10959	10821.5	11129		10886	11229	11201.5	11244	11309.5	11647.5	11272	11472	11449.5	11865	11687.5	11667	11309	11672.5	11677.5	11392	11399.5	11637.5	11307	11204	11091.5	11454.5	10884	10611	11217	10948.5	10876	10605.5	10720.5	10578.5	10205	10608	10049.5	9999.5	10153	10045	9890	9782	9677	9371.5	9472	9324
E3	9805	10075	10140	10300	9860	10856		6311	6356	6411	6201	6371	5945	5890	5870	5780	6055	5655	5765	5905	5490	5715	5505	5940	5615	5760	6070	5600	5610	5805	5570	5600	5940	5185	5455	5655	5275	5615	5670	5325	5680	5870	5480	5675	5505	5605	5235	5300	5440
F3	6711	7257	7322	7507	7632	7777		4975	5010	4489	4459	4319	4559	4229	4399	4464	4164	4384	4449	4224	4429	4324	4274	4214	4319	4314	4039	4354	4089	4564	4289	4359	4244	4284	4239	4224	4024	4344	4274	4254	4369	3729	4104	4154	4214	4304	4019	4034	4074
Glo, digi/5u cG	8258	8666	8731	8903.5	8746	9316.5		5643	5683	5450	5330	5345	5252	5059.5	5134.5	5122	5109.5	5019.5	5107	5064.5	4959.5	5019.5	4889.5	5077	4967	5037	5054.5	4977	4849.5	5184.5	4929.5	4979.5	5092	4734.5	4847	4939.5	4649.5	4979.5	4972	4789.5	5024.5	4799.5	4792	4914.5	4859.5	4954.5	4627	4667	4757
G3	7071	7141	7667	7011	7282	7637		4199	3864	3889	3524	3624	3309	3414	3344	3414	3089	3219	2908	3369	3078	2813	3224	2898	2973	2908	2713	2728	2598	2718	2613	2658	2708	2498	2563	2813	2473	2543	2248	2388	2368	2428	2158	2278	2308	2243	2278	2328	2298
H3	5410	5675	5800	5845	5995	5980		3754	4039	3809	3714	3829	3804	3764	3564	3999	3859	3504	3674	3814	3764	3594	3604	3474	3724	3569	3369	3604	3264	3749	3479	3344	3369	3414	3294	2903	3224	3154	3063	3099	3139	2973	2688	3033	2868	3043	2788	2973	3033
Glo, digi/25u cG	6240.5	6408	6733.5	6428	6638.5	6808.5		3976.5	3951.5	3849	3619	3726.5	3556.5	3589	3454	3706.5	3474	3361.5	3291	3591.5	3421	3203.5	3414	3186	3348.5	3238.5	3041	3166	2931	3233.5	3046	3001	3038.5	2956	2928.5	2858	2848.5	2848.5	2655.5	2743.5	2753.5	2700.5	2423	2655.5	2588	2643	2533	2650.5	2665.5
A4	6346	6481	6556	6636	6726	6851		7282	7367	7382	7267	7211	7557	7787	7642	7732	7617	8208	7787	7882	7687	8208	7822	7817	8072	8758	8363	8558	8933	8653	9084	8888	8773	8518	9269	9324	9374	9034	9259	9494	9684	9639	9624	9795	9679	10335	9559	9920	9900
A4-norm	0.961612	0.982069	0.993434	1.00556	1.01919	1.03814		1.10344	1.11632	1.1186	1.10117	1.09269	1.14512	1.17997	1.158	1.17163	1.15421	1.24376	1.17997	1.19436	1.16481	1.24376	1.18527	1.18451	1.22315	1.3271	1.26725	1.2968	1.35362	1.31119	1.3765	1.3468	1.32938	1.29074	1.40454	1.41287	1.42045	1.36893	1.40302	1.43863	1.46742	1.4606	1.45833	1.48424	1.46666	1.56607	1.44848	1.50318	1.50015
B4	9409	10035	9990	10340	10110	10931		11172	11462	11632	11637	11552	11617	11773	11993	11783	12158	12203	11828	12499	12449	12894	12424	12619	13240	13440	12955	13591	13801	13901	14588	14628	14853	15259	15039	15710	16081	16722	16928	17730	18076	18281	18742	18908	19229	19364	19850	20542	21274
B4-norm	0.928291	0.990052	0.985612	1.02014	0.997451	1.07845		1.10223	1.13084	1.14761	1.1481	1.13972	1.14613	1.16152	1.18323	1.16251	1.19951	1.20395	1.16695	1.23315	1.22822	1.27212	1.22575	1.24499	1.30626	1.32599	1.27814	1.34089	1.3616	1.37147	1.43925	1.4432	1.4654	1.50545	1.48375	1.54995	1.58655	1.64979	1.67011	1.74924	1.78338	1.8036	1.84908	1.86546	1.89713	1.91045	1.9584	2.02667	2.09889
Glo, no SNP	0.944952	0.98606	0.989523	1.01285	1.00832	1.05829		1.10284	1.12358	1.1331	1.12464	1.1162	1.14562	1.17075	1.17061	1.16707	1.17686	1.22385	1.17346	1.21376	1.19652	1.25794	1.20551	1.21475	1.26471	1.32655	1.27269	1.31884	1.35761	1.34133	1.40788	1.395	1.39739	1.39809	1.44414	1.48141	1.5035	1.50936	1.53657	1.59393	1.6254	1.6321	1.65371	1.67485	1.6819	1.73826	1.70344	1.76493	1.79952
C4	2888	3114	2968	3124	3244	3184		3409	3399	3214	3584	3559	3434	3369	3449	3544	3324	3904	3669	3419	3644	3859	4039	3994	4019	3979	4249	4259	4469	4729	4754	5040	5220	5330	5320	5650	5840	5970	6070	6641	6816	6921	6836	7041	7287	7622	8137	7917	7887
	0.935536	1.00875	0.961451	1.01199	1.05086	1.03142		1.10431	1.10107	1.04114	1.161	1.1529	1.11241	1.09135	1.11727	1.14804	1.07677	1.26466	1.18853	1.10755	1.18043	1.25008	1.30839	1.29381	1.30191	1.28895	1.37642	1.37966	1.44768	1.53191	1.54001	1.63265	1.69096	1.7266	1.72336	1.83026	1.8918	1.93392	1.96631	2.15128	2.20797	2.24198	2.21445	2.28086	2.36054	2.46906	2.63589	2.56463	2.55491
D4	8418	8513	8408	8583	8483	8738		9334	9404	9865	9890	9820	9754	9935	10190	9835	9895	10265	10285	10581	10531	10626	10611	11152	10896	11297	10861	11422	12023	12018	12158	12549	13225	13030	13671	14397	14648	15520	15710	16477	16863	17344	17720	18326	19063	18963	19780	20061	21034
	0.987584	0.998729	0.986411	1.00694	0.99521	1.02513		1.09505	1.10326	1.15734	1.16028	1.15206	1.14432	1.16556	1.19547	1.15382	1.16086	1.20427	1.20662	1.24134	1.23548	1.24662	1.24486	1.30833	1.2783	1.32534	1.27419	1.34001	1.41052	1.40993	1.42635	1.47222	1.55153	1.52865	1.60386	1.68903	1.71848	1.82078	1.84307	1.93305	1.97834	2.03477	2.07888	2.14997	2.23644	2.2247	2.32055	2.35352	2.46767
Glo, 10u SNP	0.96156	1.00374	0.973931	1.00946	1.02303	1.02827		1.09968	1.10216	1.09924	1.16064	1.15248	1.12836	1.12845	1.15637	1.15093	1.11882	1.23446	1.19757	1.17445	1.20796	1.24835	1.27663	1.30107	1.2901	1.30715	1.3253	1.35983	1.4291	1.47092	1.48318	1.55244	1.62125	1.62763	1.66361	1.75964	1.80514	1.87735	1.90469	2.04217	2.09315	2.13837	2.14666	2.21541	2.29849	2.34688	2.47822	2.45907	2.51129
E4	7011	6566	7121	7392	6896	7156		7447	7937	7932	7802	7832	7912	7507	7722	7962	8483	8398	8643	9034	9329	9604	9900	10270	10445	11121	11788	12659	13020	13506	14407	14928	15294	16106	17464	17625	18316	18742	19610	20081	19805	20522	20136	21380	21600	22147	22202	22594	22985
E4-norm	0.998197	0.934839	1.01386	1.05244	0.981823	1.01884		1.06027	1.13004	1.12932	1.11082	1.11509	1.12648	1.06881	1.09943	1.1336	1.20777	1.19567	1.23055	1.28622	1.32822	1.36738	1.40952	1.4622	1.48711	1.58336	1.67833	1.80233	1.85373	1.92293	2.05121	2.12539	2.1775	2.2931	2.48645	2.50937	2.60775	2.66841	2.79199	2.85905	2.81975	2.92184	2.86688	3.04399	3.07532	3.1532	3.16103	3.21684	3.27251
F4	8343	8198	8358	8913	8968	8688		9644	9454	9464	9905	10185	9574	10230	9990	10050	9850	10410	10721	11061	11587	11793	12153	12909	13916	14017	14723	15324	16241	16808	17990	18191	19309	20432	21661	21064	22107	22759	23376	23853	24194	24404	25257	26025	26482	26567	26698	27561	27179
F4-norm	0.972604	0.955701	0.974353	1.03905	1.04547	1.01282		1.12427	1.10212	1.10329	1.1547	1.18734	1.11611	1.19259	1.16461	1.1716	1.14829	1.21357	1.24983	1.28946	1.35078	1.3748	1.41676	1.5049	1.62229	1.63406	1.71637	1.78643	1.89333	1.95943	2.09723	2.12066	2.25099	2.38191	2.52518	2.45558	2.57717	2.65318	2.72511	2.78072	2.82047	2.84495	2.94439	3.03392	3.0872	3.09711	3.11238	3.21299	3.16845
Glo, 50u SNP	0.9854	0.94527	0.994105	1.04575	1.01364	1.01583		1.09227	1.11608	1.11631	1.13276	1.15121	1.12129	1.1307	1.13202	1.1526	1.17803	1.20462	1.24019	1.28784	1.3395	1.37109	1.41314	1.48355	1.5547	1.60871	1.69735	1.79438	1.87353	1.94118	2.07422	2.12302	2.21424	2.33751	2.50582	2.48248	2.59246	2.66079	2.75855	2.81988	2.82011	2.88339	2.90564	3.03896	3.08126	3.12515	3.1367	3.21491	3.22048
G4	8368	8077	8533	8258	8523	8813		9739	8883	9309	9314	9254	9729	9775	10335	9790	10731	10611	10551	12108	12323	13516	13956	14362	15014	15750	16407	17584	18126	18361	19660	21039	21545	22473	23236	23210	24886	25694	25634	26738	26989	27902	28093	28023	29192	29027	29217	30322	31005
G4-norm	0.992802	0.958277	1.01238	0.979752	1.01119	1.0456		1.15546	1.0539	1.10445	1.10504	1.09792	1.15428	1.15973	1.22617	1.16151	1.27316	1.25892	1.2518	1.43653	1.46203	1.60358	1.65578	1.70395	1.7813	1.86862	1.94657	2.08621	2.15052	2.1784	2.33252	2.49612	2.55616	2.66626	2.75678	2.7537	2.95254	3.04841	3.04129	3.17227	3.20205	3.31037	3.33303	3.32473	3.46342	3.44384	3.46638	3.59748	3.67852
H4	7492	7947	7902	7902	8012	8513		8963	8813	8968	8823	8938	8843	9194	9509	9759	10310	10350	11177	11642	12123	12183	13015	14052	15134	15750	15971	17173	18226	18136	20011	20703	21415	22649	22002	24219	24269	25062	25834	26211	27029	27787	27661	28640	28831	29373	29499	30181	30141
H4-norm	0.941048	0.9982	0.992547	0.992547	1.00636	1.06929		1.12582	1.10698	1.12644	1.10823	1.12268	1.11074	1.15483	1.1944	1.2258	1.29501	1.30003	1.40391	1.46232	1.52273	1.53027	1.63478	1.76503	1.90094	1.97831	2.00607	2.15705	2.28932	2.27801	2.51352	2.60044	2.68988	2.84488	2.76361	3.04208	3.04836	3.14797	3.24493	3.29229	3.39503	3.49024	3.47442	3.59739	3.62138	3.68946	3.70528	3.79095	3.78592
Glo, 250u SNP	0.966925	0.978238	1.00246	0.986149	1.00878	1.05745		1.14064	1.08044	1.11544	1.10663	1.1103	1.13251	1.15728	1.21029	1.19366	1.28408	1.27948	1.32785	1.44942	1.49238	1.56692	1.64528	1.73449	1.84112	1.92347	1.97632	2.12163	2.21992	2.2282	2.42302	2.54828	2.62302	2.75557	2.76019	2.89789	3.00045	3.09819	3.14311	3.23228	3.29854	3.40031	3.40372	3.46106	3.5424	3.56665	3.58583	3.69422	3.73222
A5	10410	10621	10200	10155	10440	9975		10896	10546	11582	11182	12123	12529	13080	12569	13050	13125	12940	13561	13606	13310	13130	13776	13230	12970	13185	12479	12689	12804	12348	12243	11798	11953	11562	11542	11898	11217	11347	10526	10881	10435	10020	10140	9559	9539	9644	9569	9754	9254
B5	13686	13425	13841	13906	14202	14362		14132	15054	16286	15896	16131	16712	17229	17219	17454	17745	18391	18602	18191	17945	18562	17885	18181	17529	17655	17920	17915	17053	17093	16662	16467	16151	15911	15675	14953	15480	15004	15209	13591	13671	13591	13476	12839	13220	12664	12484	12539	12594
A6	11462	11612	11482	11632	11577	11783		12103	12539	12659	13290	13641	14162	14518	15485	15199	15434	15805	15269	15780	16577	16336	16858	17289	16873	17254	17023	17123	17519	17825	17900	18126	17640	17775	18572	17845	17930	18447	18552	18146	18973	18457	18597	18452	17905	17715	18572	18672	18712
A6-norm	0.988842	1.00178	0.990568	1.00351	0.998763	1.01654		1.04414	1.08176	1.09211	1.14655	1.17683	1.22177	1.25249	1.33591	1.31124	1.33151	1.36352	1.31728	1.36136	1.43012	1.40933	1.45436	1.49155	1.45566	1.48853	1.4686	1.47722	1.51139	1.53779	1.54426	1.56375	1.52183	1.53347	1.60223	1.53951	1.54685	1.59145	1.60051	1.56548	1.63683	1.59231	1.60439	1.59188	1.54469	1.5283	1.60223	1.61086	1.61431
A7	12058	11467	12003	11788	11913	11472		12268	12539	12704	13476	14032	14603	14277	15139	15339	16091	15830	16226	17224	17429	17930	17770	17645	17404	17434	17645	17825	17805	18076	18983	17720	18843	18437	18782	18903	18998	19053	18742	18818	19394	19174	19078	18331	19414	19815	19369	19640	19033
A7-norm	1.0233	0.97314	1.01863	1.00038	1.01099	0.973565		1.04112	1.06412	1.07812	1.14363	1.19082	1.23928	1.21161	1.28476	1.30174	1.36555	1.3434	1.37701	1.4617	1.4791	1.52162	1.50804	1.49743	1.47698	1.47953	1.49743	1.51271	1.51101	1.53401	1.61098	1.5038	1.5991	1.56465	1.59392	1.60419	1.61225	1.61692	1.59053	1.59698	1.64586	1.62719	1.61904	1.55565	1.64756	1.68159	1.64374	1.66674	1.61522
A8	9659	9579	9649	9704	9975	9930		10345	10986	10956	10856	10996	11587	11818	12374	12529	12644	12534	13240	13651	13566	13440	13606	14007	13861	14302	14287	14402	14558	14703	14593	14352	14603	14442	15009	15314	15570	14738	14788	14863	14788	15084	15429	15615	14898	15369	15339	15730	15259
A8-norm	0.990734	0.982529	0.989709	0.99535	1.02315	1.01853		1.0611	1.12685	1.12377	1.11351	1.12787	1.18849	1.21219	1.26921	1.28511	1.29691	1.28563	1.35804	1.4002	1.39148	1.37856	1.39558	1.43671	1.42174	1.46697	1.46543	1.47723	1.49323	1.5081	1.49682	1.4721	1.49785	1.48133	1.53949	1.57077	1.59703	1.51169	1.51682	1.52451	1.51682	1.54718	1.58257	1.60165	1.5281	1.57642	1.57334	1.61344	1.56513
B6	10946	10976	10636	11242	10996	11001		11572	12053	12153	13230	13320	13556	13581	13821	15394	14718	14823	14928	15109	15890	16061	15620	16086	16382	16081	16783	16687	17068	16662	16878	17329	16943	16928	17043	17364	17078	17650	17815	17123	17725	16998	17840	17574	17344	17735	17534	17920	17494
B6-norm	0.998161	1.0009	0.969892	1.02515	1.00272	1.00318		1.05525	1.09911	1.10823	1.20644	1.21465	1.23617	1.23845	1.26033	1.40377	1.34213	1.3517	1.36128	1.37778	1.449	1.4646	1.42438	1.46688	1.49387	1.46642	1.53043	1.52168	1.55642	1.5194	1.5391	1.58022	1.54502	1.54366	1.55414	1.58342	1.55734	1.6095	1.62454	1.56144	1.61634	1.55004	1.62682	1.60257	1.58159	1.61725	1.59892	1.63412	1.59527
B7	7987	8623	8763	8328	9039	8623		9109	9474	9915	10115	10300	10260	10641	10896	11041	11232	11687	11437	11833	12288	12619	12384	12649	12499	12569	13486	12684	13521	12859	12724	13476	13696	12970	13190	13140	13020	13586	13340	13616	13706	13265	13516	14202	13961	13531	13355	13616	13871
B7-norm	0.933006	1.0073	1.02366	0.97284	1.0559	1.0073		1.06407	1.10671	1.15823	1.18159	1.2032	1.19853	1.24303	1.27282	1.28976	1.31207	1.36522	1.33602	1.38228	1.43543	1.4741	1.44664	1.4776	1.46008	1.46826	1.57538	1.48169	1.57946	1.50213	1.48636	1.57421	1.59991	1.5151	1.5408	1.53496	1.52094	1.58706	1.55832	1.59056	1.60107	1.54956	1.57888	1.65902	1.63086	1.58063	1.56007	1.59056	1.62035
B8	10666	11096	11147	11312	11167	11262		11818	12183	12434	12754	13781	13936	13806	14377	14883	15485	15134	15870	15635	16201	16331	16392	16572	16567	16788	16923	16732	16342	17123	16933	17209	16717	18076	17304	17429	17519	17820	17985	17805	17615	17925	17875	18391	18041	17584	17725	18086	18056
B8-norm	0.96018	0.99889	1.00348	1.01833	1.00528	1.01383		1.06389	1.09674	1.11934	1.14815	1.2406	1.25455	1.24285	1.29425	1.3398	1.394	1.3624	1.42866	1.4075	1.45845	1.47016	1.47565	1.49185	1.4914	1.5113	1.52345	1.50626	1.47115	1.54146	1.52435	1.5492	1.50491	1.62725	1.55775	1.569	1.5771	1.6042	1.61905	1.60285	1.58575	1.61365	1.60915	1.6556	1.6241	1.58296	1.59565	1.62815	1.62545
glo+CatRhGC, DARK	0.98237	0.99409	0.999322	1.00259	1.01613	1.00549		1.05493	1.09588	1.1133	1.15664	1.19233	1.22313	1.23344	1.28622	1.3219	1.34036	1.34531	1.36305	1.39847	1.4406	1.45306	1.45078	1.477	1.46662	1.48017	1.51012	1.49613	1.52044	1.52381	1.53364	1.54055	1.54477	1.54424	1.56472	1.56698	1.56859	1.5868	1.58496	1.57364	1.60044	1.57999	1.60348	1.61106	1.59282	1.59452	1.59566	1.62398	1.60596
C5	5825	5630	5570	6000	5760	5865		6741	7086	7512	8218	8763	9279	9504	9930	10155	10661	11217	11617	12073	12163	12774	12889	12343	12238	13556	12579	12679	13501	13586	12729	13375	13020	12935	13120	12514	13380	12894	13110	12594	12228	12098	12348	12464	12369	11382	11312	11237	10861
	1.00866	0.974892	0.964502	1.03896	0.997403	1.01558		1.16727	1.22701	1.30078	1.42303	1.5174	1.60675	1.64571	1.71948	1.75844	1.84606	1.94234	2.0116	2.09056	2.10615	2.21195	2.23186	2.13732	2.11913	2.34736	2.17818	2.1955	2.33784	2.35255	2.20416	2.31602	2.25455	2.23983	2.27186	2.16693	2.31688	2.23273	2.27013	2.18078	2.1174	2.09489	2.13818	2.15827	2.14182	1.97091	1.95879	1.9458	1.88069
C6	10876	11142	10846	10886	11387	11397		12824	12990	13987	15374	15224	16291	16843	17670	17645	18752	19434	20041	19635	21009	21495	22057	22107	22227	23216	23115	24445	23998	23807	24354	24831	24309	25468	24896	25890	25990	25799	24500	27285	25714	26412	25980	25839	26176	25950	26331	25925	25985
	0.980792	1.00478	0.978086	0.981694	1.02687	1.02778		1.15646	1.17143	1.26134	1.38642	1.37289	1.46911	1.51889	1.59347	1.59122	1.69105	1.75255	1.80729	1.77067	1.89458	1.93841	1.98909	1.9936	2.00442	2.09361	2.0845	2.20444	2.16413	2.1469	2.19623	2.23925	2.19217	2.29669	2.24511	2.33475	2.34376	2.32654	2.2094	2.46055	2.31887	2.38182	2.34286	2.33015	2.36054	2.34016	2.37452	2.3379	2.34331
C7	10971	10951	11382	11422	11172	11752		12819	13596	14407	15144	16056	15991	16978	17885	18391	18973	19710	19855	21014	21099	21395	21921	23251	22418	22884	23190	23983	24144	24555	24776	25047	25594	25749	26301	26040	25007	26055	25639	25458	26718	26151	26412	26637	26587	26341	26000	26562	25538
	0.973038	0.971264	1.00949	1.01304	0.990865	1.04231		1.13694	1.20585	1.27778	1.34315	1.42404	1.41827	1.50581	1.58625	1.63113	1.68275	1.74812	1.76098	1.86377	1.87131	1.89756	1.94421	2.06217	1.98829	2.02962	2.05676	2.1271	2.14137	2.17783	2.19743	2.22146	2.26998	2.28373	2.33268	2.30953	2.21792	2.31086	2.27397	2.25792	2.36967	2.31938	2.34253	2.36248	2.35805	2.33623	2.30599	2.35583	2.26501
C8	9299	9374	9249	9224	9059	9504		10455	11747	12629	13305	13871	14493	15039	16101	16547	16838	18136	18121	18547	19499	19209	20081	19765	20638	21159	21801	21385	21836	22503	22488	21791	22127	22448	23256	22323	23000	22674	22353	23296	22789	22809	22789	22528	22940	23095	22844	22829	22438
	1.00153	1.0096	0.996141	0.993448	0.975677	1.0236		1.12603	1.26518	1.36018	1.43298	1.49394	1.56093	1.61974	1.73412	1.78215	1.8135	1.95329	1.95168	1.99756	2.10009	2.06886	2.16277	2.12874	2.22276	2.27888	2.34802	2.30322	2.35179	2.42363	2.42201	2.34695	2.38313	2.41771	2.50473	2.40424	2.47716	2.44205	2.40747	2.50904	2.45443	2.45659	2.45443	2.42632	2.4707	2.48739	2.46036	2.45874	2.41663
D5	323	358	363	273	378	428		453	558	518	533	593	493	523	598	473	678	623	728	578	763	708	663	733	763	748	658	733	633	788	658	703	728	558	713	718	663	653	633	668	628	703	543	598	523	503	593	493	518
	0.912859	1.01178	1.02591	0.77155	1.0683	1.20961		1.28026	1.57701	1.46397	1.50636	1.67593	1.39331	1.4781	1.69006	1.33679	1.91616	1.76072	2.05747	1.63354	2.15638	2.00094	1.87376	2.0716	2.15638	2.11399	1.85963	2.0716	1.78898	2.22704	1.85963	1.98681	2.05747	1.57701	2.01507	2.0292	1.87376	1.8455	1.78898	1.88789	1.77485	1.98681	1.53462	1.69006	1.4781	1.42157	1.67593	1.39331	1.46397
D6	538	628	603	643	548	603		738	713	823	888	943	1058	1258	1048	1178	1188	1063	1193	1193	1353	1163	1198	1403	1288	1373	1308	1433	1373	1363	1318	1528	1548	1388	1388	1318	1353	1448	1468	1553	1408	1413	1388	1533	1463	1433	1358	1398	1443
	0.905978	1.05754	1.01544	1.0828	0.922818	1.01544		1.24277	1.20067	1.38591	1.49537	1.58799	1.78164	2.11844	1.7648	1.98372	2.00056	1.79006	2.00898	2.00898	2.27842	1.95846	2.0174	2.36262	2.16896	2.3121	2.20264	2.41313	2.3121	2.29526	2.21948	2.57311	2.60679	2.33736	2.33736	2.21948	2.27842	2.43839	2.47207	2.61521	2.37104	2.37946	2.33736	2.58153	2.46365	2.41313	2.28684	2.3542	2.42997
D7	3324	3299	3449	3159	3629	3469		4184	4469	4799	4839	5555	5665	6155	5980	6576	6576	6756	7342	7512	7337	7692	7537	8213	8213	8313	8203	8473	8238	8938	8918	8933	8688	8893	8923	8818	8883	9049	9144	8818	8743	8888	8678	8838	9269	8788	8638	8993	8903
	0.981062	0.973683	1.01795	0.932363	1.07108	1.02386		1.23489	1.319	1.4164	1.42821	1.63953	1.672	1.81662	1.76497	1.94087	1.94087	1.994	2.16695	2.21713	2.16548	2.27025	2.22451	2.42402	2.42402	2.45354	2.42107	2.50076	2.4314	2.638	2.6321	2.63653	2.56422	2.62472	2.63358	2.60259	2.62177	2.67077	2.6988	2.60259	2.58045	2.62325	2.56127	2.60849	2.7357	2.59373	2.54946	2.65424	2.62767
D8	998	1013	983	968	863	998		1203	1253	1273	1403	1598	1573	1838	1928	1923	2118	2093	1943	2173	2203	2183	2163	2278	2213	2483	2428	2413	2433	2628	2418	2583	2698	2343	2663	2468	2398	2833	2548	2328	2723	2318	2603	2503	2438	2513	2393	2553	2413
D8-norm	1.02834	1.04379	1.01288	0.997424	0.889232	1.02834		1.23957	1.29109	1.3117	1.44565	1.64657	1.62081	1.89387	1.9866	1.98145	2.18238	2.15662	2.00206	2.23905	2.26996	2.24936	2.22875	2.34724	2.28027	2.55848	2.5018	2.48635	2.50696	2.70788	2.4915	2.66151	2.78001	2.41422	2.74395	2.54302	2.47089	2.91911	2.62545	2.39876	2.80577	2.38846	2.68212	2.57908	2.51211	2.58939	2.46574	2.6306	2.48635
glo+CatRhGC, 12%L	0.974031	1.00592	1.00255	0.976409	0.992781	1.04831		1.19802	1.28216	1.34726	1.43265	1.54479	1.56535	1.69965	1.72997	1.75072	1.88417	1.88721	1.97088	1.97766	2.1053	2.07447	2.08404	2.19091	2.17053	2.27345	2.20658	2.28776	2.25432	2.37114	2.27782	2.37271	2.38854	2.27391	2.38554	2.32622	2.32507	2.39824	2.34328	2.36409	2.34906	2.32883	2.29917	2.34205	2.31508	2.26906	2.2597	2.26633	2.2392
E5	53	48	108	128	123	118		183	198	243	178	218	218	153	208	183	173	228	148	243	213	278	243	263	188	188	263	288	293	278	198	268	263	213	218	273	243	253	273	283	243	223	228	268	248	208	253	233	278
E6	38	38	53	28	43	-21		98	118	118	78	78	68	53	43	68	98	98	83	78	123	118	88	158	113	133	113	108	108	118	118	113	98	73	163	103	108	173	88	128	98	88	83	103	128	98	158	88	133
E7	43	33	33	43	68	53		153	118	153	148	138	153	113	158	143	163	183	153	153	158	158	173	158	243	213	223	253	263	193	198	188	178	163	173	203	168	168	168	213	173	128	163	178	123	193	173	178	233
E8	-21	28	43	28	63	78		88	128	88	63	143	88	143	153	78	73	98	68	123	178	103	128	93	168	118	123	128	178	93	158	118	133	118	98	128	153	143	133	113	173	123	123	118	108	163	108	113	153
F5	428	478	548	543	558	553		668	728	658	623	763	818	763	858	868	743	873	863	1003	893	948	878	978	1003	1153	1163	988	1028	1053	1113	1068	1128	1073	1103	1158	1073	1158	1163	1048	1018	1063	1043	1063	1088	1288	1153	1088	1108
F6	623	713	843	768	658	798		1028	1043	1103	1203	1178	1233	1258	1513	1613	1453	1568	1728	1678	1618	1783	1763	1843	1983	1983	1958	2048	1908	2138	2068	2183	2038	2288	1883	2253	2178	1993	1913	2153	2133	2203	2088	1953	1973	1968	2133	2208	2053
F7	33	38	-21	-21	-21	-21		88	38	78	58	33	38	53	43	43	53	43	43	68	58	63	63	63	68	63	28	38	-21	63	63	53	113	63	68	53	53	48	63	83	73	68	38	58	48	53	43	53	73
F8	823	893	883	763	663	908		1098	1143	1148	1253	1328	1373	1488	1458	1578	1718	1928	1688	1923	1963	1928	2108	1878	1883	2058	2088	2153	1973	2068	2053	2088	2098	2293	2128	2228	2138	2353	2098	2163	2253	2118	2213	2173	2143	2148	2223	2123	2278
E5-norm	0.550173	0.49827	1.12111	1.32872	1.27682	1.22491		1.89965	2.05536	2.52249	1.84775	2.26298	2.26298	1.58824	2.15917	1.89965	1.79585	2.36678	1.53633	2.52249	2.21107	2.88581	2.52249	2.7301	1.95156	1.95156	2.7301	2.98962	3.04152	2.88581	2.05536	2.78201	2.7301	2.21107	2.26298	2.83391	2.52249	2.6263	2.83391	2.93772	2.52249	2.31488	2.36678	2.78201	2.57439	2.15917	2.6263	2.41869	2.88581
E6-norm	1.27374	1.27374	1.77654	0.938547	1.44134	-0.703911		3.28492	3.95531	3.95531	2.61453	2.61453	2.27933	1.77654	1.44134	2.27933	3.28492	3.28492	2.78212	2.61453	4.12291	3.95531	2.94972	5.29609	3.78771	4.4581	3.78771	3.62011	3.62011	3.95531	3.95531	3.78771	3.28492	2.44693	5.46369	3.45251	3.62011	5.79888	2.94972	4.2905	3.28492	2.94972	2.78212	3.45251	4.2905	3.28492	5.29609	2.94972	4.4581
E7-norm	0.945055	0.725275	0.725275	0.945055	1.49451	1.16484		3.36264	2.59341	3.36264	3.25275	3.03297	3.36264	2.48352	3.47253	3.14286	3.58242	4.02198	3.36264	3.36264	3.47253	3.47253	3.8022	3.47253	5.34066	4.68132	4.9011	5.56044	5.78022	4.24176	4.35165	4.13187	3.91209	3.58242	3.8022	4.46154	3.69231	3.69231	3.69231	4.68132	3.8022	2.81319	3.58242	3.91209	2.7033	4.24176	3.8022	3.91209	5.12088
E8-norm	-0.575342	0.767123	1.17808	0.767123	1.72603	2.13699		2.41096	3.50685	2.41096	1.72603	3.91781	2.41096	3.91781	4.19178	2.13699	2	2.68493	1.86301	3.36986	4.87671	2.82192	3.50685	2.54795	4.60274	3.23288	3.36986	3.50685	4.87671	2.54795	4.32877	3.23288	3.64384	3.23288	2.68493	3.50685	4.19178	3.91781	3.64384	3.09589	4.73973	3.36986	3.36986	3.23288	2.9589	4.46575	2.9589	3.09589	4.19178
F5-norm	0.826255	0.92278	1.05792	1.04826	1.07722	1.06757		1.28958	1.40541	1.27027	1.2027	1.47297	1.57915	1.47297	1.65637	1.67568	1.43436	1.68533	1.66602	1.93629	1.72394	1.83012	1.69498	1.88803	1.93629	2.22587	2.24517	1.90734	1.98456	2.03282	2.14865	2.06178	2.17761	2.07143	2.12934	2.23552	2.07143	2.23552	2.24517	2.02317	1.96525	2.05212	2.01351	2.05212	2.10039	2.48649	2.22587	2.10039	2.139
F6-norm	0.848967	0.97161	1.14876	1.04656	0.896661	1.08744		1.40086	1.4213	1.50307	1.63934	1.60527	1.68022	1.71429	2.06178	2.19805	1.98001	2.13672	2.35476	2.28662	2.20486	2.42971	2.40245	2.51147	2.70225	2.70225	2.66818	2.79082	2.60005	2.91347	2.81808	2.97479	2.7772	3.11787	2.56598	3.07018	2.96798	2.71588	2.60686	2.93391	2.90665	3.00204	2.84533	2.66137	2.68862	2.68181	2.90665	3.00886	2.79764
F8-norm	1.00101	1.08615	1.07399	0.928036	0.806406	1.1044		1.3355	1.39023	1.39631	1.52402	1.61524	1.66998	1.80985	1.77336	1.91932	2.0896	2.34502	2.05311	2.33894	2.38759	2.34502	2.56396	2.28421	2.29029	2.50314	2.53963	2.61869	2.39976	2.51531	2.49706	2.53963	2.55179	2.78897	2.58828	2.70991	2.60045	2.86195	2.55179	2.63085	2.74032	2.57612	2.69167	2.64302	2.60653	2.61261	2.70383	2.5822	2.77073
glo+CatRhGC, 24%L	0.644808	0.8598	1.16795	1.01238	1.31876	0.996305		1.89965	2.05536	2.41096	1.72603	2.26298	2.26298	1.77654	2.06178	2.13699	2	2.36678	2.05311	2.52249	2.38759	2.82192	2.56396	2.54795	2.70225	2.70225	2.7301	2.98962	3.04152	2.88581	2.81808	2.97479	2.7772	2.78897	2.58828	3.07018	2.96798	2.86195	2.83391	2.93772	2.90665	2.81319	2.78212	2.78201	2.68862	2.68181	2.90665	2.94972	2.88581
G5	28	-21	38	43	53	-21		63	108	73	78	103	88	58	78	88	73	78	78	88	78	98	43	103	53	88	73	83	73	98	63	93	58	138	88	103	73	103	73	68	83	128	118	98	98	58	53	118	98
G6	58	58	73	123	108	108		153	168	198	163	178	163	138	173	163	178	123	193	198	253	208	208	208	293	188	223	223	183	218	163	188	228	218	198	238	233	248	193	213	228	298	188	233	308	233	218	223	178
G7	38	-21	28	-21	28	-21		103	148	78	83	73	98	88	53	68	68	48	108	98	103	98	123	58	78	63	118	78	108	128	128	113	103	118	83	138	98	93	103	123	103	118	88	118	133	103	98	83	118
G8	4779	4764	4955	4764	4930	4985		5605	6341	6841	7267	7747	8248	8878	8993	9374	9890	10460	10541	11031	10536	11462	11913	11833	12078	12469	13065	12764	12584	12694	12859	13275	13375	13230	13410	13911	13606	13731	13611	13881	14032	13866	13681	13651	13851	13375	13866	13190	13596
H5	1108	1048	1063	1158	1193	1083		1583	1488	1818	1718	1938	2048	2023	2168	2358	2273	2333	2438	2648	2703	2743	2813	2943	2808	2803	2628	2818	2948	3129	3144	2953	2983	3299	3073	3179	3249	3214	3199	3399	3409	3199	3259	3544	3078	3114	3244	3219	3259
H6	238	233	273	298	283	273		303	393	348	323	378	378	363	368	408	408	428	463	463	463	398	393	458	488	418	418	498	523	463	473	438	478	433	478	398	448	403	403	543	393	478	458	418	438	508	453	528	458
H7	368	268	343	358	358	493		528	568	518	553	733	563	643	733	678	758	683	748	883	738	843	713	793	783	868	783	1003	843	983	728	1003	938	1068	828	923	998	888	863	908	1023	1018	873	843	1058	1083	1093	933	883
H8	2353	2513	2758	2703	2663	2698		2998	3224	3529	3769	4049	4159	4694	4789	4714	5175	5210	5380	5585	5490	5815	5910	5915	6105	6100	6366	6391	6561	6661	6271	6441	6746	6806	6731	7016	6541	6911	6606	7056	6891	6571	6971	6651	6556	6546	6886	6831	7011
G5-norm	0.659091	0.659091	0.829545	1.39773	1.22727	1.22727		1.73864	1.90909	2.25	1.85227	2.02273	1.85227	1.56818	1.96591	1.85227	2.02273	1.39773	2.19318	2.25	2.875	2.36364	2.36364	2.36364	3.32955	2.13636	2.53409	2.53409	2.07955	2.47727	1.85227	2.13636	2.59091	2.47727	2.25	2.70455	2.64773	2.81818	2.19318	2.42045	2.59091	3.38636	2.13636	2.64773	3.5	2.64773	2.47727	2.53409	2.02273
G6-norm
G8-norm	0.98276	0.979676	1.01895	0.979676	1.01381	1.02512		1.15262	1.30397	1.40679	1.4944	1.5931	1.69613	1.82568	1.84933	1.92768	2.03379	2.15101	2.16767	2.26843	2.16664	2.35706	2.44981	2.43336	2.48374	2.56414	2.68671	2.62481	2.58779	2.61041	2.64434	2.72989	2.75045	2.72064	2.75765	2.86068	2.79796	2.82366	2.79899	2.85451	2.88556	2.85142	2.81338	2.80721	2.84834	2.75045	2.85142	2.71241	2.7959
H5-norm	0.999248	0.945138	0.958665	1.04434	1.07591	0.976702		1.42763	1.34195	1.63956	1.54938	1.74778	1.84699	1.82444	1.95521	2.12656	2.0499	2.10401	2.19871	2.3881	2.4377	2.47377	2.5369	2.65414	2.53239	2.52788	2.37006	2.54141	2.65865	2.82188	2.83541	2.66316	2.69021	2.9752	2.77138	2.86698	2.93011	2.89854	2.88501	3.06538	3.0744	2.88501	2.93913	3.19615	2.77589	2.80836	2.9256	2.90305	2.93913
H6-norm	0.893617	0.874844	1.02503	1.1189	1.06258	1.02503		1.13767	1.47559	1.30663	1.21277	1.41927	1.41927	1.36295	1.38173	1.53191	1.53191	1.60701	1.73842	1.73842	1.73842	1.49437	1.47559	1.71965	1.83229	1.56946	1.56946	1.86984	1.9637	1.73842	1.77597	1.64456	1.79474	1.62578	1.79474	1.49437	1.6821	1.51314	1.51314	2.0388	1.47559	1.79474	1.71965	1.56946	1.64456	1.90738	1.70088	1.98248	1.71965
H7-norm	1.00914	0.734918	0.940585	0.981718	0.981718	1.35192		1.4479	1.55759	1.42048	1.51645	2.01005	1.54388	1.76325	2.01005	1.85923	2.07861	1.87294	2.05119	2.42139	2.02377	2.3117	1.95521	2.17459	2.14717	2.38026	2.14717	2.75046	2.3117	2.69561	1.99634	2.75046	2.57221	2.9287	2.27057	2.53108	2.73675	2.4351	2.36654	2.48995	2.8053	2.79159	2.39397	2.3117	2.90128	2.96984	2.99726	2.5585	2.42139
H8-norm	0.899924	0.961117	1.05482	1.03378	1.01849	1.03187		1.14661	1.23304	1.34969	1.44148	1.54857	1.59064	1.79526	1.83159	1.80291	1.97922	1.99261	2.05762	2.13603	2.09969	2.22399	2.26033	2.26224	2.33491	2.33299	2.43473	2.44429	2.50931	2.54755	2.39839	2.46341	2.58006	2.60301	2.57432	2.68332	2.50166	2.64317	2.52652	2.69862	2.63552	2.51313	2.66611	2.54373	2.50739	2.50357	2.63361	2.61257	2.68141
glo+CatRhGC,48%L	0.950482	0.879004	0.994775	1.04469	1.03467	1.09638		1.28995	1.40204	1.42909	1.43002	1.68142	1.60019	1.68648	1.79465	1.83015	1.90991	1.89414	2.01149	2.17098	2.0749	2.12596	2.05701	2.20265	2.21169	2.20265	2.13035	2.4015	2.36084	2.45087	2.25153	2.3804	2.40931	2.53317	2.35275	2.39394	2.46265	2.37249	2.3228	2.57319	2.4977	2.49612	2.42971	2.40526	2.45728	2.54729	2.56433	2.51415	2.44039
[truncated: 43 more columns]

## Sheet: uebersicht-plotting
time point	1	2	3	4	5	6		7	8	9	10	11	12	13	14	15	16	17	18	19	20	21	22	23	24	25	26	27	28	29	30	31	32	33	34	35	36	37	38	39	40	41	42	43	44	45	46	47	48
Time / sec	30	60	90	120	150	180		210	240	270	300	330	360	390	420	450	480	510	540	570	600	630	660	690	720	750	780	810	840	870	900	930	960	990	1020	1050	1080	1110	1140	1170	1200	1230	1260	1290	1320	1350	1380	1410	1440
Glo only	0.956633	0.99	1.04637	0.98839	0.98428	1.03433		1.01568	1.08188	1.09482	1.12504	1.11817	1.10166	1.15036	1.1412	1.13954	1.14088	1.17231	1.15339	1.19563	1.14867	1.12244	1.14586	1.11442	1.14456	1.16373	1.12357	1.1058	1.18537	1.14203	1.1123	1.13473	1.18061	1.12793	1.16595	1.10315	1.07982	1.08178	1.07328	1.06064	1.10187	1.0445	1.08095	1.04169	1.04943	1.06878	1.04141	1.04479	1.02162
Glo, 1u SNP	0.944952	0.98606	0.989523	1.01285	1.00832	1.05829		1.10284	1.12358	1.1331	1.12464	1.1162	1.14562	1.17075	1.17061	1.16707	1.17686	1.22385	1.17346	1.21376	1.19652	1.25794	1.20551	1.21475	1.26471	1.32655	1.27269	1.31884	1.35761	1.34133	1.40788	1.395	1.39739	1.39809	1.44414	1.48141	1.5035	1.50936	1.53657	1.59393	1.6254	1.6321	1.65371	1.67485	1.6819	1.73826	1.70344	1.76493	1.79952
Glo, 10u SNP	0.96156	1.00374	0.973931	1.00946	1.02303	1.02827		1.09968	1.10216	1.09924	1.16064	1.15248	1.12836	1.12845	1.15637	1.15093	1.11882	1.23446	1.19757	1.17445	1.20796	1.24835	1.27663	1.30107	1.2901	1.30715	1.3253	1.35983	1.4291	1.47092	1.48318	1.55244	1.62125	1.62763	1.66361	1.75964	1.80514	1.87735	1.90469	2.04217	2.09315	2.13837	2.14666	2.21541	2.29849	2.34688	2.47822	2.45907	2.51129
Glo, 50u SNP	0.9854	0.94527	0.994105	1.04575	1.01364	1.01583		1.09227	1.11608	1.11631	1.13276	1.15121	1.12129	1.1307	1.13202	1.1526	1.17803	1.20462	1.24019	1.28784	1.3395	1.37109	1.41314	1.48355	1.5547	1.60871	1.69735	1.79438	1.87353	1.94118	2.07422	2.12302	2.21424	2.33751	2.50582	2.48248	2.59246	2.66079	2.75855	2.81988	2.82011	2.88339	2.90564	3.03896	3.08126	3.12515	3.1367	3.21491	3.22048
Glo, 250u SNP	0.966925	0.978238	1.00246	0.986149	1.00878	1.05745		1.14064	1.08044	1.11544	1.10663	1.1103	1.13251	1.15728	1.21029	1.19366	1.28408	1.27948	1.32785	1.44942	1.49238	1.56692	1.64528	1.73449	1.84112	1.92347	1.97632	2.12163	2.21992	2.2282	2.42302	2.54828	2.62302	2.75557	2.76019	2.89789	3.00045	3.09819	3.14311	3.23228	3.29854	3.40031	3.40372	3.46106	3.5424	3.56665	3.58583	3.69422	3.73222
glo+CatRhGC, DARK	0.98237	0.99409	0.999322	1.00259	1.01613	1.00549		1.05493	1.09588	1.1133	1.15664	1.19233	1.22313	1.23344	1.28622	1.3219	1.34036	1.34531	1.36305	1.39847	1.4406	1.45306	1.45078	1.477	1.46662	1.48017	1.51012	1.49613	1.52044	1.52381	1.53364	1.54055	1.54477	1.54424	1.56472	1.56698	1.56859	1.5868	1.58496	1.57364	1.60044	1.57999	1.60348	1.61106	1.59282	1.59452	1.59566	1.62398	1.60596
glo+CatRhGC, 12%L	0.974031	1.00592	1.00255	0.976409	0.992781	1.04831		1.19802	1.28216	1.34726	1.43265	1.54479	1.56535	1.69965	1.72997	1.75072	1.88417	1.88721	1.97088	1.97766	2.1053	2.07447	2.08404	2.19091	2.17053	2.27345	2.20658	2.28776	2.25432	2.37114	2.27782	2.37271	2.38854	2.27391	2.38554	2.32622	2.32507	2.39824	2.34328	2.36409	2.34906	2.32883	2.29917	2.34205	2.31508	2.26906	2.2597	2.26633	2.2392
glo+CatRhGC,48%L	0.974442	0.992748	1.00144	0.988384	1.0059	1.03708		1.1312	1.15283	1.192	1.23197	1.28247	1.307	1.36345	1.40882	1.42209	1.50287	1.504	1.55393	1.60852	1.67943	1.69815	1.7267	1.8008	1.82609	1.89236	1.89767	1.96851	1.99823	2.04105	2.07816	2.15385	2.18544	2.19124	2.23682	2.26369	2.29804	2.36108	2.35712	2.39	2.41602	2.43638	2.43546	2.47139	2.48343	2.47675	2.4804	2.52817	2.52579
[truncated: 43 more columns]
