# Supplementary material for: Characterization of a rhodopsin-phosphodiesterase from Choanoeca flexa to be combined with rhodopsin-cyclases for bidirectional optogenetic cGMP control
Source: J Biol Chem. 2025 Mar 11;301(4):108401. doi: 10.1016/j.jbc.2025.108401 (PMC12004702; doi:10.1016/j.jbc.2025.108401)
Supplement: Supporting-data [file mmc6.zip › supporting-information/ephys_data/FigS10_duplicateDataStatement.txt]

For fig S10, the data of Fig 3 were used as described in the manuscript text:
Fig 3D -> S10B
Fig 3E -> S10A
