# Supplementary material for: Characterization of a rhodopsin-phosphodiesterase from Choanoeca flexa to be combined with rhodopsin-cyclases for bidirectional optogenetic cGMP control
Source: J Biol Chem. 2025 Mar 11;301(4):108401. doi: 10.1016/j.jbc.2025.108401 (PMC12004702; doi:10.1016/j.jbc.2025.108401)
Supplement: Supporting-data [file mmc6.zip › supporting-information/genome_data/FigS8_SrRhPDE-CfRhPDE1_full-alignment.aln]

CLUSTAL

SrRhPDE/1-704   MGRKNAANSSMLQEASMNNYSMTSA-ASGASSSGRGKRRAKTRNIAIASTKEVQWQGIFM
CfRhPDE1/1-671  ---------------------MSKAMTMREEAALELKRKGKVKNVAIATTSEVQKQGFFM

SrRhPDE/1-704   IIVWLCVMGSLIFFANPEASRRVFAKFSHLQSFYGATSVAFAFATGLDILAYVNAVSDEK
CfRhPDE1/1-671  MAVWIATVSILWLFSNPEASEAVFEKHGQLRVMYGATSVAFAFATALDVLAYVNAVSDEK

SrRhPDE/1-704   RVLSGILAYVDGVACISYLSMATLNLYFLVDSTQGNPVWLMRYAEWIITCPTLLYWCGLA
CfRhPDE1/1-671  RVLSGVLAYVDGAACLSYAAMASLPLYFILDSHNGNPIWLMRYAEWLITCPTLLYWCGLA

SrRhPDE/1-704   SRADRSSVSDIATADALLLAGGALSSILPSWPAFFVFAGSFATYIYVMLHMWGMFGKAMQ
CfRhPDE1/1-671  TRGERGAVADIATGDAMLLAGGALSSILPGWPSYFVFMGSVAAFVYVMTHMWGLFSKAMQ

SrRhPDE/1-704   PDFQPPPPLPRHALHLLRCEIVMSWSIFPLVEFLRRQGYIDFQVGEAMNCVADYAAKVGL
CfRhPDE1/1-671  PDFSPAPPLPRTALNLMRWEIVLSWTCFPMIEYSRRYFGLDYQTGEALNSIIDYAAKVGL

SrRhPDE/1-704   AMIMVNCNLEQINALRVQQMHSALTGMLKVMRKTNLSSSRMAQLDGVDDDVKSWIMNEFS
CfRhPDE1/1-671  AMIMVNCNLEQINAIKVEQMQSAMSGMVKVMRKTNAR----VELDGMDDDVKGWLLNEYA

SrRhPDE/1-704   GSTDGKGGDDAKAQQRARGRKGHSAAMDAEKLAASSLFTWDFDALDKSDEDLTAVCVRVF
CfRhPDE1/1-671  GDDGED---EVKVS---SKSKRNQKSINPEEISASALFSWDFCSLDKSEEDLVGICIRVF

SrRhPDE/1-704   QELHVIEQFNIDEKKLRKWLQKVRTQYNKNPFHNWRHAVMVLHTTYLLLTSVATEFITEV
CfRhPDE1/1-671  RELKMIEVFDLDESKLRRFILGVRSRYNKNPFHNWKHAVMVLHTCYLFITQVAAEFCTDL

SrRhPDE/1-704   ELLAMLIAALSHDLDHNGLTNAFHINSRSELALVYNDQSVLENHHSHLAFEILLEKGCNV
CfRhPDE1/1-671  EVLALLFAALCHDCDHNGVNNAFHINSRSDLALLYNDQSVLENHHCYSGFDVLYDKGNNF

SrRhPDE/1-704   VENLDEDEFKRLRAVIINCILNTDMATHHTKLSKMEEVNRLGGFINLAENNDQRLFVLAV
CfRhPDE1/1-671  LDVLSEGDFKRFRSLVIDCILGTDMAHHASKLGKLEEINRLGGFSNLAENDEQRAFVMVT

SrRhPDE/1-704   LLHTADLHNPIKPFESNKRWSARLQKEFNNQVELEAKMNLPSLPFMRGNDEESLAKGEIG
CfRhPDE1/1-671  LLHTSDLYNPIKPFHITKKWANRLQREFNQQVEVESQMGLPSLPFMKGQGELALAKGEVG

SrRhPDE/1-704   FINFVVKPWHQQLSQAFPKLDFLLDTIDANLAEWKAIAESYRQMH
CfRhPDE1/1-671  FITFVIRPWYVQLTNAFPKIDFLMDNIDTNLDMWKSIVESHE---
