# Supplementary material for: Characterization of a rhodopsin-phosphodiesterase from Choanoeca flexa to be combined with rhodopsin-cyclases for bidirectional optogenetic cGMP control
Source: J Biol Chem. 2025 Mar 11;301(4):108401. doi: 10.1016/j.jbc.2025.108401 (PMC12004702; doi:10.1016/j.jbc.2025.108401)
Supplement: Supporting-data [file mmc6.zip › supporting-information/spectral_data/FigS2_Cf2Rh_recovery-pHDep.xlsx]

## Sheet: pH depend
recovery kinetics of Cf2Rh
multiple exp recovery fits							biexponential fits
pH	T1	std.err	std from n=3	unit	comment		pH	T1	T2	preexponential factor 1	preexponential factor 2		Contribution 1	Contribution 2
4.5	6.38	0.014		sec			4.5	5.85	29.28	0.72	0.08		0.9	0.1
4.5	6.37	0.015					5.5	3.41	13.81	0.69	0.05		0.932432	0.0675676
4.5	6.36	0.015	0.01				6.5	3.29	12.05	0.57	0.06		0.904762	0.0952381
5.5	3.628	0.006					7.4	3.01	8.43	0.51	0.08		0.864407	0.135593
5.5	3.631	0.005					8.5	3.24	8.75	0.66	0.15		0.814815	0.185185
5.5	3.538	0.006	0.0528488				9.5	5.17	14.68	0.57	0.25		0.695122	0.304878
6.5	3.575	0.008					10	8.66	21.88	0.37	0.51		0.420455	0.579545
6.5	3.497	0.006
6.5	3.562	0.008	0.0417892				4.5	5.85	29.72	0.0054	0.002		0.72973	0.27027
7.4	3.342	0.007					5.5	3.44	14.91	0.14	0.007		0.952381	0.047619
7.4	3.362	0.008					6.5	3.26	11.14	0.15	0.014		0.914634	0.0853659
7.4	3.322	0.008	0.02				7.4	3.01	8.58	0.13	0.017		0.884354	0.115646
8.5	3.793	0.012					8.5	3.29	9.07	0.17	0.03		0.85	0.15
8.5	3.805	0.012					9.5	4.84	12.67	0.11	0.07		0.611111	0.388889
8.5	3.757	0.012	0.02498				10	8.54	20.05	0.06	0.12		0.333333	0.666667
9.5	6.94	0.026
9.5	7.041	0.027					4.5	5.82	35.66	0.11	0.013		0.894309	0.105691
9.5	7.033	0.027	0.0561456				5.5	3.36	12.26	10.65	0.029		0.997284	0.00271561
10	14.838	0.038					6.5	3.31	14.74	0.13	0.01		0.928571	0.0714286
10	14.853	0.038					7.4	3.02	8.28	0.14	0.018		0.886076	0.113924
10	14.795	0.037	0.0301054				8.5	3.26	8.78	0.2	0.034		0.854701	0.145299
							9.5	4.97	13.2	0.11	0.06		0.647059	0.352941
							10	8.96	20.78	0.067	0.11		0.378531	0.621469
							averaged
							biexponential fits
tau→ k1							pH	T1	stdev T1	T2	stdev T2	r1	stdev r1	r2	stdev r2
pH	tau	k1	avg for k1	std for n=3 k1			4.5	5.84	0.0173205	31.5533	3.56328	0.841346	0.0967046	0.158654	0.0967046
4.5	6.38	0.15674					5.5	3.40333	0.0404145	13.66	1.33135	0.960699	0.0332166	0.0393007	0.0332166
4.5	6.37	0.156986					6.5	3.28667	0.0251661	12.6433	1.87191	0.915989	0.0119625	0.0840108	0.0119625
4.5	6.36	0.157233	0.156986	0.000246446			7.4	3.01333	0.0057735	8.43	0.15	0.878279	0.0120444	0.121721	0.0120444
5.5	3.628	0.275634					8.5	3.26333	0.0251661	8.86667	0.17673	0.839839	0.0217983	0.160161	0.0217983
5.5	3.631	0.275406					9.5	4.99333	0.166233	13.5167	1.04175	0.651097	0.0421508	0.348903	0.0421508
5.5	3.538	0.282646	0.277895	0.00411547			10	8.72	0.216333	20.9033	0.921213	0.37744	0.0435709	0.62256	0.0435709
6.5	3.575	0.27972
6.5	3.497	0.285959
6.5	3.562	0.280741	0.28214	0.00334661
7.4	3.342	0.299222
7.4	3.362	0.297442
7.4	3.322	0.301023	0.299229	0.00179075
8.5	3.793	0.263644
8.5	3.805	0.262812
8.5	3.757	0.26617	0.264208	0.0017487
9.5	6.94	0.144092
9.5	7.041	0.142025
9.5	7.033	0.142187	0.142768	0.00114955
10	14.838	0.0673945
10	14.853	0.0673265
10	14.795	0.0675904	0.0674371	0.000137029
nice and lean for plot
pH	k1	std k1		unit	comment
4.5	0.156986	0.000246446
5.5	0.277895	0.00411547
6.5	0.28214	0.00334661
7.4	0.299229	0.00179075
8.5	0.264208	0.0017487
9.5	0.142768	0.00114955
10	0.0674371	0.000137029

## Sheet: rawdata
time (sec)	PH4.5	pH5.5	pH6.5	pH7.4	8.5	9.5	10		PH4.5	pH5.5	pH6.5	pH7.4	8.5	9.5	10
0.1	0.0002	-0.0001	0.0003	0.0002	-0.0001	0.0001	0		0.00138408	-0.00059988	0.00163934	0.00109649	-0.000450653	0.000487329	0
0.2	0.0002	-0.0001	0.0003	0.0002	-0.0001	0.0001	0		0.00138408	-0.00059988	0.00163934	0.00109649	-0.000450653	0.000487329	0
0.3	0.0002	-0.0001	0.0003	0.0002	-0.0001	0.0001	0		0.00138408	-0.00059988	0.00163934	0.00109649	-0.000450653	0.000487329	0
0.4	0.0002	-0.0001	0.0004	0.0002	-0.0001	0.0001	0		0.00138408	-0.00059988	0.00218579	0.00109649	-0.000450653	0.000487329	0
0.5	0.0002	-0.0001	0.0003	0.0002	-0.0001	0.0001	0		0.00138408	-0.00059988	0.00163934	0.00109649	-0.000450653	0.000487329	0
0.6	0.0002	-0.0001	0.0003	0.0003	-0.0001	0.0001	0		0.00138408	-0.00059988	0.00163934	0.00164474	-0.000450653	0.000487329	0
0.7	0.0002	-0.0001	0.0003	0.0003	-0.0001	0.0001	0		0.00138408	-0.00059988	0.00163934	0.00164474	-0.000450653	0.000487329	0
0.8	0.0002	0	0.0003	0.0002	-0.0001	0.0001	0		0.00138408	0	0.00163934	0.00109649	-0.000450653	0.000487329	0
0.9	0.0002	0	0.0003	0.0002	-0.0002	0.0001	0		0.00138408	0	0.00163934	0.00109649	-0.000901307	0.000487329	0
1	0.0002	-0.0001	0.0003	0.0003	-0.0002	0.0001	0		0.00138408	-0.00059988	0.00163934	0.00164474	-0.000901307	0.000487329	0
1.1	0.0002	0	0.0003	0.0003	-0.0002	0.0001	0		0.00138408	0	0.00163934	0.00164474	-0.000901307	0.000487329	0
1.2	0.0002	0	0.0004	0.0003	-0.0002	0.0001	0		0.00138408	0	0.00218579	0.00164474	-0.000901307	0.000487329	0
1.3	0.0002	0	0.0004	0.0003	-0.0002	0.0001	0		0.00138408	0	0.00218579	0.00164474	-0.000901307	0.000487329	0
1.4	0.0002	0	0.0004	0.0003	-0.0002	0.0001	0		0.00138408	0	0.00218579	0.00164474	-0.000901307	0.000487329	0
1.5	0.0002	0	0.0004	0.0002	-0.0002	0.0001	0		0.00138408	0	0.00218579	0.00109649	-0.000901307	0.000487329	0
1.6	0.0002	0	0.0004	0.0002	-0.0002	0.0001	0		0.00138408	0	0.00218579	0.00109649	-0.000901307	0.000487329	0
1.7	0.0002	-0.0001	0.0004	0.0002	-0.0002	0.0001	0		0.00138408	-0.00059988	0.00218579	0.00109649	-0.000901307	0.000487329	0
1.8	0.0003	-0.0001	0.0004	0.0002	-0.0002	0.0001	0		0.00207612	-0.00059988	0.00218579	0.00109649	-0.000901307	0.000487329	0
1.9	0.0003	-0.0001	0.0004	0.0003	-0.0002	0.0001	0		0.00207612	-0.00059988	0.00218579	0.00164474	-0.000901307	0.000487329	0
2	0.0003	-0.0001	0.0004	0.0003	-0.0002	0.0001	0.0001		0.00207612	-0.00059988	0.00218579	0.00164474	-0.000901307	0.000487329	0.000379075
2.1	0.0003	-0.0001	0.0003	0.0003	-0.0002	0.0001	0.0001		0.00207612	-0.00059988	0.00163934	0.00164474	-0.000901307	0.000487329	0.000379075
2.2	0.0003	-0.0001	0.0003	0.0003	-0.0002	0.0001	0.0001		0.00207612	-0.00059988	0.00163934	0.00164474	-0.000901307	0.000487329	0.000379075
2.3	0.0003	-0.0001	0.0003	0.0003	-0.0002	0.0001	0.0001		0.00207612	-0.00059988	0.00163934	0.00164474	-0.000901307	0.000487329	0.000379075
2.4	0.0003	-0.0001	0.0003	0.0003	-0.0002	0.0001	0.0001		0.00207612	-0.00059988	0.00163934	0.00164474	-0.000901307	0.000487329	0.000379075
2.5	0.0003	-0.0001	0.0003	0.0003	-0.0002	0.0001	0.0001		0.00207612	-0.00059988	0.00163934	0.00164474	-0.000901307	0.000487329	0.000379075
2.6	0.0003	-0.0001	0.0003	0.0003	-0.0002	0.0001	0.0001		0.00207612	-0.00059988	0.00163934	0.00164474	-0.000901307	0.000487329	0.000379075
2.7	0.0003	-0.0001	0.0003	0.0003	-0.0001	0.0001	0.0001		0.00207612	-0.00059988	0.00163934	0.00164474	-0.000450653	0.000487329	0.000379075
2.8	0.0003	0	0.0004	0.0003	-0.0001	0.0001	0.0001		0.00207612	0	0.00218579	0.00164474	-0.000450653	0.000487329	0.000379075
2.9	0.0003	-0.0001	0.0004	0.0003	-0.0001	0.0001	0.0001		0.00207612	-0.00059988	0.00218579	0.00164474	-0.000450653	0.000487329	0.000379075
3	0.0003	-0.0001	0.0004	0.0003	-0.0001	0.0001	0.0001		0.00207612	-0.00059988	0.00218579	0.00164474	-0.000450653	0.000487329	0.000379075
3.1	0.0003	-0.0001	0.0004	0.0003	-0.0002	0.0001	0.0001		0.00207612	-0.00059988	0.00218579	0.00164474	-0.000901307	0.000487329	0.000379075
3.2	0.0003	-0.0001	0.0004	0.0003	-0.0002	0.0001	0.0001		0.00207612	-0.00059988	0.00218579	0.00164474	-0.000901307	0.000487329	0.000379075
3.3	0.0003	-0.0001	0.0004	0.0003	-0.0002	0.0001	0.0001		0.00207612	-0.00059988	0.00218579	0.00164474	-0.000901307	0.000487329	0.000379075
3.4	0.0003	-0.0001	0.0004	0.0003	-0.0002	0.0001	0.0001		0.00207612	-0.00059988	0.00218579	0.00164474	-0.000901307	0.000487329	0.000379075
3.5	0.0003	-0.0001	0.0004	0.0003	-0.0002	0.0001	0.0001		0.00207612	-0.00059988	0.00218579	0.00164474	-0.000901307	0.000487329	0.000379075
3.6	0.0003	-0.0001	0.0004	0.0003	-0.0002	0.0001	0.0001		0.00207612	-0.00059988	0.00218579	0.00164474	-0.000901307	0.000487329	0.000379075
3.7	0.0003	-0.0001	0.0004	0.0002	-0.0002	0.0001	0.0001		0.00207612	-0.00059988	0.00218579	0.00109649	-0.000901307	0.000487329	0.000379075
3.8	0.0003	0	0.0004	0.0002	-0.0002	0.0001	0.0001		0.00207612	0	0.00218579	0.00109649	-0.000901307	0.000487329	0.000379075
3.9	0.0003	0	0.0004	0.0003	-0.0002	0.0002	0.0001		0.00207612	0	0.00218579	0.00164474	-0.000901307	0.000974659	0.000379075
4	0.0003	0	0.0004	0.0003	-0.0001	0.0002	0.0001		0.00207612	0	0.00218579	0.00164474	-0.000450653	0.000974659	0.000379075
4.1	0.0003	0	0.0004	0.0002	-0.0001	0.0002	0		0.00207612	0	0.00218579	0.00109649	-0.000450653	0.000974659	0
4.2	0.0003	0	0.0004	0.0002	0	0.0002	0		0.00207612	0	0.00218579	0.00109649	0	0.000974659	0
4.3	0.0003	0	0.0004	0.0002	-0.0001	0.0002	0		0.00207612	0	0.00218579	0.00109649	-0.000450653	0.000974659	0
4.4	0.0004	0	0.0004	0.0002	-0.0001	0.0002	0		0.00276817	0	0.00218579	0.00109649	-0.000450653	0.000974659	0
4.5	0.0004	0	0.0004	0.0002	-0.0001	0.0002	0		0.00276817	0	0.00218579	0.00109649	-0.000450653	0.000974659	0
4.6	0.0004	0	0.0004	0.0003	-0.0001	0.0002	-0.0001		0.00276817	0	0.00218579	0.00164474	-0.000450653	0.000974659	-0.000379075
4.7	0.0004	0	-0.0022	0.0003	-0.0001	0.0002	-0.0001		0.00276817	0	-0.0120219	0.00164474	-0.000450653	0.000974659	-0.000379075
4.8	0.0005	0	-0.0108	0.0003	0	0.0002	0		0.00346021	0	-0.0590164	0.00164474	0	0.000974659	0
4.9	0.0005	0	-0.0236	0.0003	0	0.0001	0		0.00346021	0	-0.128962	0.00164474	0	0.000487329	0
5	0.0005	0	-0.0387	0.0003	-0.0001	0.0001	0		0.00346021	0	-0.211475	0.00164474	-0.000450653	0.000487329	0
5.1	0.0005	0	-0.0549	0.0003	-0.0001	0.0001	0		0.00346021	0	-0.3	0.00164474	-0.000450653	0.000487329	0
5.2	0.0005	0	-0.0717	0.0003	-0.004	0.0001	0.0001		0.00346021	0	-0.391803	0.00164474	-0.0180261	0.000487329	0.000379075
5.3	0.0005	0	-0.0885	0.0004	-0.0164	0.0001	0.0001		0.00346021	0	-0.483607	0.00219298	-0.0739072	0.000487329	0.000379075
5.4	-0.0021	0	-0.1051	0.0004	-0.0345	0.0012	0.0001		-0.0145329	0	-0.574317	0.00219298	-0.155475	0.00584795	0.000379075
5.5	-0.0113	0	-0.1215	0.0004	-0.0552	-0.0068	-0.0033		-0.0782007	0	-0.663934	0.00219298	-0.248761	-0.0331384	-0.0125095
5.6	-0.0236	-0.0011	-0.1375	-0.0026	-0.0767	-0.021	-0.0195		-0.163322	-0.00659868	-0.751366	-0.0142544	-0.345651	-0.102339	-0.0739196
5.7	-0.0372	-0.0069	-0.151	-0.0134	-0.0982	-0.0385	-0.0418		-0.257439	-0.0413917	-0.825137	-0.0734649	-0.442542	-0.187622	-0.158453
5.8	-0.0514	-0.0183	-0.1603	-0.0283	-0.1192	-0.0575	-0.0667		-0.355709	-0.109778	-0.875956	-0.155154	-0.537179	-0.280214	-0.252843
5.9	-0.0656	-0.0326	-0.1664	-0.0451	-0.1395	-0.077	-0.092		-0.453979	-0.195561	-0.90929	-0.247259	-0.628662	-0.375244	-0.348749
6	-0.0797	-0.0482	-0.1704	-0.0624	-0.1591	-0.0963	-0.1169		-0.551557	-0.289142	-0.931148	-0.342105	-0.71699	-0.469298	-0.443139
6.1	-0.0935	-0.0642	-0.1733	-0.0798	-0.178	-0.1153	-0.1411		-0.647059	-0.385123	-0.946995	-0.4375	-0.802163	-0.561891	-0.534875
6.2	-0.107	-0.0803	-0.1753	-0.097	-0.1937	-0.1338	-0.1644		-0.740484	-0.481704	-0.957923	-0.531798	-0.872916	-0.652047	-0.623199
6.3	-0.1202	-0.0922	-0.1768	-0.1138	-0.2035	-0.1518	-0.1869		-0.831834	-0.553089	-0.96612	-0.623904	-0.91708	-0.739766	-0.708491
6.4	-0.1309	-0.1078	-0.178	-0.1302	-0.2091	-0.1698	-0.2084		-0.905882	-0.646671	-0.972678	-0.713816	-0.942316	-0.827485	-0.789992
6.5	-0.1367	-0.123	-0.1789	-0.1461	-0.2124	-0.1814	-0.227		-0.946021	-0.737852	-0.977596	-0.800987	-0.957188	-0.884016	-0.8605
6.6	-0.14	-0.1378	-0.1795	-0.1595	-0.2145	-0.1884	-0.2374		-0.968858	-0.826635	-0.980874	-0.874452	-0.966652	-0.918129	-0.899924
6.7	-0.1419	-0.1487	-0.1801	-0.1672	-0.2158	-0.1929	-0.2436		-0.982007	-0.892022	-0.984153	-0.916667	-0.97251	-0.940058	-0.923427
6.8	-0.1431	-0.1554	-0.1805	-0.1716	-0.2168	-0.1957	-0.2474		-0.990311	-0.932214	-0.986339	-0.940789	-0.977017	-0.953704	-0.937832
6.9	-0.1438	-0.1594	-0.1809	-0.1743	-0.2175	-0.1977	-0.25		-0.995156	-0.956209	-0.988525	-0.955592	-0.980171	-0.96345	-0.947688
7	-0.1443	-0.1619	-0.1812	-0.1762	-0.2181	-0.1991	-0.2519		-0.998616	-0.971206	-0.990164	-0.966009	-0.982875	-0.970273	-0.95489
7.1	-0.1446	-0.1634	-0.1814	-0.1774	-0.2185	-0.2002	-0.2534		-1.00069	-0.980204	-0.991257	-0.972588	-0.984678	-0.975634	-0.960576
7.2	-0.1449	-0.1645	-0.1816	-0.1784	-0.2189	-0.201	-0.2546		-1.00277	-0.986803	-0.99235	-0.97807	-0.98648	-0.979532	-0.965125
7.3	-0.145	-0.1652	-0.1817	-0.1791	-0.2192	-0.2017	-0.2556		-1.00346	-0.991002	-0.992896	-0.981908	-0.987832	-0.982943	-0.968916
7.4	-0.1451	-0.1657	-0.1819	-0.1797	-0.2194	-0.2022	-0.2565		-1.00415	-0.994001	-0.993989	-0.985197	-0.988734	-0.98538	-0.972328
7.5	-0.1451	-0.166	-0.182	-0.1801	-0.2197	-0.2026	-0.2572		-1.00415	-0.995801	-0.994536	-0.98739	-0.990086	-0.987329	-0.974981
7.6	-0.1452	-0.1663	-0.1821	-0.1805	-0.2199	-0.203	-0.2579		-1.00484	-0.9976	-0.995082	-0.989583	-0.990987	-0.989279	-0.977635
7.7	-0.1452	-0.1664	-0.1822	-0.1808	-0.22	-0.2033	-0.2585		-1.00484	-0.9982	-0.995628	-0.991228	-0.991438	-0.990741	-0.979909
7.8	-0.1452	-0.1666	-0.1823	-0.181	-0.2202	-0.2035	-0.259		-1.00484	-0.9994	-0.996175	-0.992325	-0.992339	-0.991715	-0.981804
7.9	-0.1452	-0.1667	-0.1824	-0.1812	-0.2203	-0.2037	-0.2595		-1.00484	-1	-0.996721	-0.993421	-0.99279	-0.99269	-0.9837
8	-0.1451	-0.1667	-0.1825	-0.1814	-0.2205	-0.2039	-0.2599		-1.00415	-1	-0.997268	-0.994518	-0.993691	-0.993665	-0.985216
8.1	-0.1451	-0.1668	-0.1825	-0.1815	-0.2206	-0.204	-0.2603		-1.00415	-1.0006	-0.997268	-0.995066	-0.994142	-0.994152	-0.986732
8.2	-0.1451	-0.1669	-0.1826	-0.1816	-0.2207	-0.2041	-0.2607		-1.00415	-1.0012	-0.997814	-0.995614	-0.994592	-0.994639	-0.988249
8.3	-0.145	-0.1669	-0.1826	-0.1818	-0.2208	-0.2043	-0.261		-1.00346	-1.0012	-0.997814	-0.996711	-0.995043	-0.995614	-0.989386
8.4	-0.145	-0.1669	-0.1826	-0.1819	-0.2209	-0.2043	-0.2613		-1.00346	-1.0012	-0.997814	-0.997259	-0.995493	-0.995614	-0.990523
8.5	-0.145	-0.1669	-0.1826	-0.182	-0.2211	-0.2044	-0.2615		-1.00346	-1.0012	-0.997814	-0.997807	-0.996395	-0.996101	-0.991281
8.6	-0.1449	-0.1669	-0.1826	-0.182	-0.2211	-0.2045	-0.2618		-1.00277	-1.0012	-0.997814	-0.997807	-0.996395	-0.996589	-0.992418
8.7	-0.1449	-0.1669	-0.1827	-0.1821	-0.2212	-0.2045	-0.262		-1.00277	-1.0012	-0.998361	-0.998355	-0.996845	-0.996589	-0.993177
8.8	-0.1449	-0.1669	-0.1826	-0.1822	-0.2213	-0.2046	-0.2622		-1.00277	-1.0012	-0.997814	-0.998904	-0.997296	-0.997076	-0.993935
8.9	-0.1448	-0.1669	-0.1826	-0.1822	-0.2214	-0.2047	-0.2624		-1.00208	-1.0012	-0.997814	-0.998904	-0.997747	-0.997563	-0.994693
9	-0.1448	-0.1669	-0.1827	-0.1822	-0.2215	-0.2048	-0.2626		-1.00208	-1.0012	-0.998361	-0.998904	-0.998197	-0.998051	-0.995451
9.1	-0.1447	-0.1668	-0.1827	-0.1822	-0.2215	-0.2048	-0.2627		-1.00138	-1.0006	-0.998361	-0.998904	-0.998197	-0.998051	-0.99583
9.2	-0.1447	-0.1668	-0.1827	-0.1823	-0.2216	-0.2048	-0.2629		-1.00138	-1.0006	-0.998361	-0.999452	-0.998648	-0.998051	-0.996588
9.3	-0.1447	-0.1668	-0.1827	-0.1823	-0.2217	-0.2049	-0.263		-1.00138	-1.0006	-0.998361	-0.999452	-0.999099	-0.998538	-0.996967
9.4	-0.1446	-0.1668	-0.1828	-0.1824	-0.2217	-0.2049	-0.2631		-1.00069	-1.0006	-0.998907	-1	-0.999099	-0.998538	-0.997346
9.5	-0.1446	-0.1667	-0.1828	-0.1824	-0.2217	-0.2049	-0.2633		-1.00069	-1	-0.998907	-1	-0.999099	-0.998538	-0.998105
9.6	-0.1446	-0.1667	-0.1829	-0.1824	-0.2218	-0.205	-0.2633		-1.00069	-1	-0.999454	-1	-0.999549	-0.999025	-0.998105
9.7	-0.1446	-0.1667	-0.1829	-0.1824	-0.2218	-0.205	-0.2634		-1.00069	-1	-0.999454	-1	-0.999549	-0.999025	-0.998484
9.8	-0.1446	-0.1667	-0.183	-0.1824	-0.2218	-0.2051	-0.2635		-1.00069	-1	-1	-1	-0.999549	-0.999513	-0.998863
9.9	-0.1446	-0.1667	-0.183	-0.1824	-0.2219	-0.2051	-0.2636		-1.00069	-1	-1	-1	-1	-0.999513	-0.999242
10	-0.1446	-0.1667	-0.183	-0.1824	-0.2219	-0.2051	-0.2637		-1.00069	-1	-1	-1	-1	-0.999513	-0.999621
10.1	-0.1446	-0.1667	-0.183	-0.1824	-0.2219	-0.2051	-0.2638		-1.00069	-1	-1	-1	-1	-0.999513	-1
10.2	-0.1445	-0.1667	-0.183	-0.1824	-0.2219	-0.2052	-0.2638		-1	-1	-1	-1	-1	-1	-1
10.3	-0.1445	-0.1668	-0.183	-0.1824	-0.222	-0.2052	-0.2639		-1	-1.0006	-1	-1	-1.00045	-1	-1.00038
10.4	-0.1446	-0.1668	-0.183	-0.1824	-0.222	-0.2052	-0.264		-1.00069	-1.0006	-1	-1	-1.00045	-1	-1.00076
10.5	-0.1446	-0.1668	-0.183	-0.1824	-0.222	-0.2052	-0.264		-1.00069	-1.0006	-1	-1	-1.00045	-1	-1.00076
10.6	-0.1446	-0.1668	-0.183	-0.1824	-0.2221	-0.2052	-0.2641		-1.00069	-1.0006	-1	-1	-1.0009	-1	-1.00114
10.7	-0.1446	-0.1668	-0.183	-0.1825	-0.2221	-0.2052	-0.2641		-1.00069	-1.0006	-1	-1.00055	-1.0009	-1	-1.00114
10.8	-0.1446	-0.1668	-0.1831	-0.1825	-0.2221	-0.2052	-0.2642		-1.00069	-1.0006	-1.00055	-1.00055	-1.0009	-1	-1.00152
10.9	-0.1446	-0.1668	-0.1831	-0.1824	-0.2221	-0.2052	-0.2642		-1.00069	-1.0006	-1.00055	-1	-1.0009	-1	-1.00152
11	-0.1446	-0.1668	-0.1831	-0.1824	-0.2222	-0.2052	-0.2642		-1.00069	-1.0006	-1.00055	-1	-1.00135	-1	-1.00152
11.1	-0.1446	-0.1668	-0.1832	-0.1824	-0.2222	-0.2052	-0.2643		-1.00069	-1.0006	-1.00109	-1	-1.00135	-1	-1.0019
11.2	-0.1446	-0.1668	-0.1832	-0.1824	-0.2222	-0.2052	-0.2643		-1.00069	-1.0006	-1.00109	-1	-1.00135	-1	-1.0019
11.3	-0.1446	-0.1668	-0.1832	-0.1824	-0.2222	-0.2053	-0.2643		-1.00069	-1.0006	-1.00109	-1	-1.00135	-1.00049	-1.0019
11.4	-0.1446	-0.1668	-0.1832	-0.1824	-0.2222	-0.2053	-0.2643		-1.00069	-1.0006	-1.00109	-1	-1.00135	-1.00049	-1.0019
11.5	-0.1446	-0.1668	-0.1832	-0.1824	-0.2223	-0.2053	-0.2644		-1.00069	-1.0006	-1.00109	-1	-1.0018	-1.00049	-1.00227
11.6	-0.1446	-0.1669	-0.1832	-0.1824	-0.2223	-0.2053	-0.2644		-1.00069	-1.0012	-1.00109	-1	-1.0018	-1.00049	-1.00227
11.7	-0.1447	-0.1669	-0.1832	-0.1824	-0.2223	-0.2053	-0.2644		-1.00138	-1.0012	-1.00109	-1	-1.0018	-1.00049	-1.00227
11.8	-0.1447	-0.1669	-0.1831	-0.1824	-0.2223	-0.2053	-0.2644		-1.00138	-1.0012	-1.00055	-1	-1.0018	-1.00049	-1.00227
11.9	-0.1447	-0.1669	-0.1831	-0.1824	-0.2223	-0.2053	-0.2645		-1.00138	-1.0012	-1.00055	-1	-1.0018	-1.00049	-1.00265
12	-0.1446	-0.167	-0.1831	-0.1824	-0.2223	-0.2053	-0.2645		-1.00069	-1.0018	-1.00055	-1	-1.0018	-1.00049	-1.00265
12.1	-0.1446	-0.1669	-0.183	-0.1824	-0.2223	-0.2054	-0.2646		-1.00069	-1.0012	-1	-1	-1.0018	-1.00097	-1.00303
12.2	-0.1446	-0.1669	-0.183	-0.1824	-0.2223	-0.2053	-0.2647		-1.00069	-1.0012	-1	-1	-1.0018	-1.00049	-1.00341
12.3	-0.1446	-0.1669	-0.183	-0.1824	-0.2223	-0.2053	-0.2647		-1.00069	-1.0012	-1	-1	-1.0018	-1.00049	-1.00341
12.4	-0.1446	-0.1669	-0.183	-0.1824	-0.2223	-0.2053	-0.2648		-1.00069	-1.0012	-1	-1	-1.0018	-1.00049	-1.00379
12.5	-0.1446	-0.1669	-0.183	-0.1824	-0.2224	-0.2053	-0.2648		-1.00069	-1.0012	-1	-1	-1.00225	-1.00049	-1.00379
12.6	-0.1446	-0.1669	-0.183	-0.1824	-0.2224	-0.2053	-0.2648		-1.00069	-1.0012	-1	-1	-1.00225	-1.00049	-1.00379
12.7	-0.1446	-0.1669	-0.183	-0.1824	-0.2224	-0.2053	-0.2649		-1.00069	-1.0012	-1	-1	-1.00225	-1.00049	-1.00417
12.8	-0.1445	-0.1669	-0.183	-0.1824	-0.2224	-0.2053	-0.2649		-1	-1.0012	-1	-1	-1.00225	-1.00049	-1.00417
12.9	-0.1446	-0.1669	-0.183	-0.1825	-0.2225	-0.2053	-0.2649		-1.00069	-1.0012	-1	-1.00055	-1.0027	-1.00049	-1.00417
13	-0.1446	-0.1669	-0.183	-0.1825	-0.2225	-0.2053	-0.2649		-1.00069	-1.0012	-1	-1.00055	-1.0027	-1.00049	-1.00417
13.1	-0.1445	-0.1669	-0.1831	-0.1825	-0.2225	-0.2053	-0.2649		-1	-1.0012	-1.00055	-1.00055	-1.0027	-1.00049	-1.00417
13.2	-0.1445	-0.1669	-0.1842	-0.1816	-0.2225	-0.2053	-0.265		-1	-1.0012	-1.00656	-0.995614	-1.0027	-1.00049	-1.00455
13.3	-0.1445	-0.1669	-0.1838	-0.1808	-0.2226	-0.2053	-0.265		-1	-1.0012	-1.00437	-0.991228	-1.00315	-1.00049	-1.00455
13.4	-0.1445	-0.1669	-0.1829	-0.1794	-0.2226	-0.2053	-0.265		-1	-1.0012	-0.999454	-0.983553	-1.00315	-1.00049	-1.00455
13.5	-0.1445	-0.1669	-0.1815	-0.1776	-0.2226	-0.2053	-0.265		-1	-1.0012	-0.991803	-0.973684	-1.00315	-1.00049	-1.00455
13.6	-0.1445	-0.167	-0.1796	-0.1752	-0.2226	-0.2053	-0.265		-1	-1.0018	-0.981421	-0.960526	-1.00315	-1.00049	-1.00455
13.7	-0.1445	-0.167	-0.1773	-0.1724	-0.2226	-0.2053	-0.265		-1	-1.0018	-0.968852	-0.945175	-1.00315	-1.00049	-1.00455
13.8	-0.1445	-0.167	-0.1745	-0.1691	-0.2226	-0.2053	-0.265		-1	-1.0018	-0.953552	-0.927083	-1.00315	-1.00049	-1.00455
13.9	-0.1445	-0.167	-0.1713	-0.1653	-0.2226	-0.2054	-0.2651		-1	-1.0018	-0.936066	-0.90625	-1.00315	-1.00097	-1.00493
14	-0.1469	-0.1661	-0.1677	-0.1611	-0.2226	-0.2054	-0.2651		-1.01661	-0.996401	-0.916393	-0.883224	-1.00315	-1.00097	-1.00493
14.1	-0.1466	-0.1657	-0.1637	-0.1565	-0.2226	-0.2054	-0.2651		-1.01453	-0.994001	-0.894536	-0.858004	-1.00315	-1.00097	-1.00493
14.2	-0.1461	-0.1647	-0.158	-0.1523	-0.2226	-0.2054	-0.2651		-1.01107	-0.988002	-0.863388	-0.834978	-1.00315	-1.00097	-1.00493
14.3	-0.1453	-0.1634	-0.1536	-0.1476	-0.2226	-0.2054	-0.2651		-1.00554	-0.980204	-0.839344	-0.809211	-1.00315	-1.00097	-1.00493
14.4	-0.1443	-0.1616	-0.1493	-0.1432	-0.2226	-0.2063	-0.2651		-0.998616	-0.969406	-0.815847	-0.785088	-1.00315	-1.00536	-1.00493
14.5	-0.1431	-0.1595	-0.1451	-0.1389	-0.2226	-0.2058	-0.2651		-0.990311	-0.956809	-0.792896	-0.761513	-1.00315	-1.00292	-1.00493
14.6	-0.1417	-0.1569	-0.141	-0.1347	-0.2226	-0.2051	-0.2649		-0.980623	-0.941212	-0.770492	-0.738487	-1.00315	-0.999513	-1.00417
14.7	-0.1401	-0.154	-0.1371	-0.1307	-0.2227	-0.2041	-0.2646		-0.96955	-0.923815	-0.74918	-0.716557	-1.00361	-0.994639	-1.00303
14.8	-0.1382	-0.1506	-0.1333	-0.1268	-0.2219	-0.2027	-0.2642		-0.956401	-0.903419	-0.728415	-0.695175	-1	-0.987817	-1.00152
14.9	-0.1362	-0.147	-0.1296	-0.1231	-0.2215	-0.2011	-0.2636		-0.942561	-0.881824	-0.708197	-0.67489	-0.998197	-0.980019	-0.999242
15	-0.1314	-0.1439	-0.126	-0.1194	-0.2205	-0.1991	-0.2628		-0.909343	-0.863227	-0.688525	-0.654605	-0.993691	-0.970273	-0.996209
15.1	-0.1293	-0.14	-0.1225	-0.1159	-0.2189	-0.1969	-0.2618		-0.89481	-0.839832	-0.669399	-0.635417	-0.98648	-0.959552	-0.992418
15.2	-0.1273	-0.1362	-0.1191	-0.1125	-0.2167	-0.1945	-0.2606		-0.880969	-0.817037	-0.65082	-0.616776	-0.976566	-0.947856	-0.98787
15.3	-0.1252	-0.1326	-0.1158	-0.1091	-0.214	-0.1917	-0.2593		-0.866436	-0.795441	-0.632787	-0.598136	-0.964398	-0.934211	-0.982942
15.4	-0.1233	-0.129	-0.1126	-0.1059	-0.2108	-0.1878	-0.2578		-0.853287	-0.773845	-0.615301	-0.580592	-0.949977	-0.915205	-0.977255
15.5	-0.1213	-0.1256	-0.1095	-0.1027	-0.2071	-0.185	-0.256		-0.839446	-0.753449	-0.598361	-0.563048	-0.933303	-0.901559	-0.970432
15.6	-0.1194	-0.1223	-0.1065	-0.0997	-0.2029	-0.1822	-0.2544		-0.826298	-0.733653	-0.581967	-0.546601	-0.914376	-0.887914	-0.964367
15.7	-0.1176	-0.119	-0.1035	-0.0967	-0.1982	-0.1795	-0.2526		-0.813841	-0.713857	-0.565574	-0.530154	-0.893195	-0.874756	-0.957544
15.8	-0.1158	-0.1158	-0.1006	-0.0938	-0.1938	-0.1768	-0.2508		-0.801384	-0.694661	-0.549727	-0.514254	-0.873366	-0.861598	-0.95072
15.9	-0.114	-0.1127	-0.0979	-0.091	-0.1885	-0.1741	-0.2491		-0.788927	-0.676065	-0.534973	-0.498904	-0.849482	-0.848441	-0.944276
16	-0.1122	-0.1097	-0.0951	-0.0883	-0.1835	-0.1716	-0.2473		-0.776471	-0.658068	-0.519672	-0.484101	-0.826949	-0.836257	-0.937453
16.1	-0.1105	-0.1068	-0.0925	-0.0858	-0.1786	-0.169	-0.2456		-0.764706	-0.640672	-0.505464	-0.470395	-0.804867	-0.823587	-0.931008
16.2	-0.1088	-0.104	-0.09	-0.0833	-0.1739	-0.1666	-0.244		-0.752941	-0.623875	-0.491803	-0.456689	-0.783686	-0.811891	-0.924943
16.3	-0.1071	-0.1012	-0.0875	-0.0808	-0.1693	-0.1641	-0.2423		-0.741176	-0.607079	-0.478142	-0.442982	-0.762956	-0.799708	-0.918499
16.4	-0.1054	-0.0985	-0.0851	-0.0785	-0.1648	-0.1617	-0.2406		-0.729412	-0.590882	-0.465027	-0.430373	-0.742677	-0.788012	-0.912055
16.5	-0.1038	-0.0959	-0.0828	-0.0762	-0.1604	-0.1594	-0.239		-0.718339	-0.575285	-0.452459	-0.417763	-0.722848	-0.776803	-0.905989
16.6	-0.1022	-0.0934	-0.0806	-0.074	-0.1562	-0.1571	-0.2374		-0.707266	-0.560288	-0.440437	-0.405702	-0.703921	-0.765595	-0.899924
16.7	-0.1006	-0.091	-0.0784	-0.0719	-0.1521	-0.1548	-0.2358		-0.696194	-0.545891	-0.428415	-0.394189	-0.685444	-0.754386	-0.893859
16.8	-0.099	-0.0886	-0.0763	-0.0698	-0.1482	-0.1526	-0.2342		-0.685121	-0.531494	-0.41694	-0.382675	-0.667868	-0.743665	-0.887794
16.9	-0.0975	-0.0863	-0.0742	-0.0678	-0.1443	-0.1505	-0.2327		-0.67474	-0.517696	-0.405464	-0.371711	-0.650293	-0.733431	-0.882108
17	-0.096	-0.084	-0.0723	-0.0659	-0.1406	-0.1483	-0.2312		-0.66436	-0.503899	-0.395082	-0.361294	-0.633619	-0.72271	-0.876422
17.1	-0.0945	-0.0818	-0.0703	-0.064	-0.1369	-0.1463	-0.2296		-0.653979	-0.490702	-0.384153	-0.350877	-0.616945	-0.712963	-0.870356
17.2	-0.0931	-0.0797	-0.0685	-0.0622	-0.1334	-0.1442	-0.2281		-0.644291	-0.478104	-0.374317	-0.341009	-0.601172	-0.702729	-0.86467
17.3	-0.0917	-0.0776	-0.0667	-0.0604	-0.1299	-0.1422	-0.2266		-0.634602	-0.465507	-0.364481	-0.33114	-0.585399	-0.692982	-0.858984
17.4	-0.0903	-0.0755	-0.0649	-0.0587	-0.1266	-0.1403	-0.2252		-0.624913	-0.452909	-0.354645	-0.32182	-0.570527	-0.683723	-0.853677
17.5	-0.089	-0.0736	-0.0632	-0.057	-0.1233	-0.1383	-0.2237		-0.615917	-0.441512	-0.345355	-0.3125	-0.555656	-0.673977	-0.847991
17.6	-0.0877	-0.0716	-0.0615	-0.0554	-0.1202	-0.1364	-0.2223		-0.60692	-0.429514	-0.336066	-0.303728	-0.541685	-0.664717	-0.842684
17.7	-0.0864	-0.0698	-0.0598	-0.0538	-0.1171	-0.1345	-0.2208		-0.597924	-0.418716	-0.326776	-0.294956	-0.527715	-0.655458	-0.836998
17.8	-0.0851	-0.0679	-0.0582	-0.0523	-0.1142	-0.1326	-0.2191		-0.588927	-0.407319	-0.318033	-0.286732	-0.514646	-0.646199	-0.830553
17.9	-0.0838	-0.0662	-0.0567	-0.0508	-0.1113	-0.1308	-0.2177		-0.579931	-0.397121	-0.309836	-0.278509	-0.501577	-0.637427	-0.825246
18	-0.0826	-0.0644	-0.0552	-0.0494	-0.1085	-0.129	-0.2163		-0.571626	-0.386323	-0.301639	-0.270833	-0.488959	-0.628655	-0.819939
18.1	-0.0814	-0.0628	-0.0537	-0.048	-0.1057	-0.1272	-0.2149		-0.563322	-0.376725	-0.293443	-0.263158	-0.476341	-0.619883	-0.814632
18.2	-0.0802	-0.0612	-0.0524	-0.0466	-0.1031	-0.1255	-0.2135		-0.555017	-0.367127	-0.286339	-0.255482	-0.464624	-0.611598	-0.809325
18.3	-0.079	-0.0596	-0.051	-0.0454	-0.1005	-0.1238	-0.2122		-0.546713	-0.357528	-0.278689	-0.248904	-0.452907	-0.603314	-0.804397
18.4	-0.0778	-0.0581	-0.0497	-0.0441	-0.098	-0.1221	-0.2108		-0.538408	-0.34853	-0.271585	-0.241776	-0.44164	-0.595029	-0.79909
18.5	-0.0767	-0.0566	-0.0484	-0.0429	-0.0956	-0.1205	-0.2095		-0.530796	-0.339532	-0.264481	-0.235197	-0.430825	-0.587232	-0.794162
18.6	-0.0755	-0.0552	-0.0472	-0.0417	-0.0933	-0.1189	-0.2082		-0.522491	-0.331134	-0.257923	-0.228618	-0.42046	-0.579435	-0.789234
18.7	-0.0744	-0.0538	-0.046	-0.0406	-0.091	-0.1173	-0.2068		-0.514879	-0.322735	-0.251366	-0.222588	-0.410095	-0.571637	-0.783927
18.8	-0.0733	-0.0524	-0.0448	-0.0396	-0.0887	-0.1157	-0.2056		-0.507266	-0.314337	-0.244809	-0.217105	-0.39973	-0.56384	-0.779378
18.9	-0.0722	-0.0511	-0.0436	-0.0385	-0.0866	-0.1142	-0.2043		-0.499654	-0.306539	-0.238251	-0.211075	-0.390266	-0.55653	-0.77445
19	-0.0711	-0.0499	-0.0425	-0.0375	-0.0845	-0.1127	-0.203		-0.492042	-0.29934	-0.23224	-0.205592	-0.380802	-0.54922	-0.769522
19.1	-0.0701	-0.0486	-0.0414	-0.0365	-0.0824	-0.1112	-0.2017		-0.485121	-0.291542	-0.22623	-0.20011	-0.371338	-0.54191	-0.764594
19.2	-0.0691	-0.0474	-0.0404	-0.0355	-0.0804	-0.1098	-0.2005		-0.478201	-0.284343	-0.220765	-0.194627	-0.362325	-0.535088	-0.760045
19.3	-0.0681	-0.0462	-0.0394	-0.0346	-0.0785	-0.1084	-0.1992		-0.47128	-0.277145	-0.215301	-0.189693	-0.353763	-0.528265	-0.755118
19.4	-0.0671	-0.0451	-0.0384	-0.0337	-0.0766	-0.107	-0.198		-0.46436	-0.270546	-0.209836	-0.184759	-0.345201	-0.521442	-0.750569
19.5	-0.0661	-0.044	-0.0374	-0.0328	-0.0748	-0.1056	-0.1968		-0.457439	-0.263947	-0.204372	-0.179825	-0.337089	-0.51462	-0.74602
19.6	-0.0652	-0.0429	-0.0364	-0.0319	-0.073	-0.1042	-0.1955		-0.451211	-0.257349	-0.198907	-0.17489	-0.328977	-0.507797	-0.741092
19.7	-0.0642	-0.0418	-0.0355	-0.0311	-0.0713	-0.1028	-0.1944		-0.444291	-0.25075	-0.193989	-0.170504	-0.321316	-0.500975	-0.736922
19.8	-0.0633	-0.0408	-0.0347	-0.0303	-0.0696	-0.1015	-0.1932		-0.438062	-0.244751	-0.189617	-0.166118	-0.313655	-0.494639	-0.732373
19.9	-0.0624	-0.0398	-0.0338	-0.0295	-0.068	-0.1002	-0.192		-0.431834	-0.238752	-0.184699	-0.161732	-0.306444	-0.488304	-0.727824
20	-0.0615	-0.0388	-0.033	-0.0287	-0.0664	-0.0989	-0.1908		-0.425606	-0.232753	-0.180328	-0.157346	-0.299234	-0.481969	-0.723275
20.1	-0.0606	-0.0379	-0.0322	-0.0279	-0.0649	-0.0977	-0.1897		-0.419377	-0.227355	-0.175956	-0.152961	-0.292474	-0.476121	-0.719105
20.2	-0.0597	-0.037	-0.0314	-0.0272	-0.0633	-0.0964	-0.1885		-0.413149	-0.221956	-0.171585	-0.149123	-0.285264	-0.469786	-0.714556
20.3	-0.0588	-0.0361	-0.0307	-0.0265	-0.0618	-0.0952	-0.1874		-0.40692	-0.216557	-0.16776	-0.145285	-0.278504	-0.463938	-0.710387
20.4	-0.0579	-0.0352	-0.0299	-0.0259	-0.0604	-0.094	-0.1862		-0.400692	-0.211158	-0.163388	-0.141996	-0.272195	-0.45809	-0.705838
20.5	-0.0571	-0.0344	-0.0292	-0.0252	-0.059	-0.0929	-0.1851		-0.395156	-0.206359	-0.159563	-0.138158	-0.265886	-0.452729	-0.701668
20.6	-0.0563	-0.0336	-0.0285	-0.0246	-0.0577	-0.0917	-0.184		-0.389619	-0.20156	-0.155738	-0.134868	-0.260027	-0.446881	-0.697498
20.7	-0.0555	-0.0328	-0.0279	-0.024	-0.0564	-0.0906	-0.183		-0.384083	-0.196761	-0.152459	-0.131579	-0.254169	-0.44152	-0.693707
20.8	-0.0548	-0.032	-0.0272	-0.0234	-0.0551	-0.0895	-0.1819		-0.379239	-0.191962	-0.148634	-0.128289	-0.24831	-0.43616	-0.689538
20.9	-0.054	-0.0313	-0.0265	-0.0228	-0.0538	-0.0881	-0.1808		-0.373702	-0.187762	-0.144809	-0.125	-0.242452	-0.429337	-0.685368
21	-0.0532	-0.0306	-0.0259	-0.0223	-0.0526	-0.0871	-0.1797		-0.368166	-0.183563	-0.14153	-0.122259	-0.237044	-0.424464	-0.681198
21.1	-0.0525	-0.0298	-0.0253	-0.0217	-0.0515	-0.086	-0.1787		-0.363322	-0.178764	-0.138251	-0.118969	-0.232087	-0.419103	-0.677407
21.2	-0.0518	-0.0291	-0.0247	-0.0211	-0.0503	-0.085	-0.1776		-0.358478	-0.174565	-0.134973	-0.11568	-0.226679	-0.41423	-0.673237
21.3	-0.0511	-0.0285	-0.0241	-0.0206	-0.0492	-0.0839	-0.1766		-0.353633	-0.170966	-0.131694	-0.112939	-0.221721	-0.408869	-0.669447
21.4	-0.0504	-0.0279	-0.0236	-0.0201	-0.0482	-0.0829	-0.1756		-0.348789	-0.167367	-0.128962	-0.110197	-0.217215	-0.403996	-0.665656
21.5	-0.0497	-0.0273	-0.023	-0.0196	-0.0471	-0.0819	-0.1746		-0.343945	-0.163767	-0.125683	-0.107456	-0.212258	-0.399123	-0.661865
21.6	-0.049	-0.0267	-0.0225	-0.0191	-0.0461	-0.081	-0.1735		-0.3391	-0.160168	-0.122951	-0.104715	-0.207751	-0.394737	-0.657695
21.7	-0.0483	-0.0261	-0.022	-0.0186	-0.0451	-0.08	-0.1725		-0.334256	-0.156569	-0.120219	-0.101974	-0.203245	-0.389864	-0.653904
21.8	-0.0477	-0.0255	-0.0215	-0.0182	-0.0442	-0.0791	-0.1715		-0.330104	-0.152969	-0.117486	-0.0997807	-0.199189	-0.385478	-0.650114
21.9	-0.047	-0.0249	-0.021	-0.0177	-0.0433	-0.0782	-0.1705		-0.32526	-0.14937	-0.114754	-0.0970395	-0.195133	-0.381092	-0.646323
22	-0.0464	-0.0244	-0.0206	-0.0173	-0.0424	-0.0773	-0.1695		-0.321107	-0.146371	-0.112568	-0.0948465	-0.191077	-0.376706	-0.642532
22.1	-0.0458	-0.0239	-0.0201	-0.0169	-0.0414	-0.0764	-0.1685		-0.316955	-0.143371	-0.109836	-0.0926535	-0.186571	-0.37232	-0.638741
22.2	-0.0452	-0.0235	-0.0197	-0.0165	-0.0406	-0.0755	-0.1675		-0.312803	-0.140972	-0.10765	-0.0904605	-0.182965	-0.367934	-0.634951
22.3	-0.0446	-0.023	-0.0192	-0.0161	-0.0397	-0.0746	-0.1665		-0.308651	-0.137972	-0.104918	-0.0882675	-0.178909	-0.363548	-0.63116
22.4	-0.044	-0.0225	-0.0188	-0.0157	-0.0389	-0.0738	-0.1656		-0.304498	-0.134973	-0.102732	-0.0860746	-0.175304	-0.359649	-0.627748
22.5	-0.0434	-0.022	-0.0184	-0.0154	-0.0381	-0.073	-0.1646		-0.300346	-0.131974	-0.100546	-0.0844298	-0.171699	-0.35575	-0.623958
22.6	-0.0428	-0.0216	-0.018	-0.015	-0.0373	-0.0721	-0.1637		-0.296194	-0.129574	-0.0983607	-0.0822368	-0.168094	-0.351365	-0.620546
22.7	-0.0422	-0.0211	-0.0176	-0.0146	-0.0366	-0.0713	-0.1628		-0.292042	-0.126575	-0.0961749	-0.0800439	-0.164939	-0.347466	-0.617134
22.8	-0.0417	-0.0207	-0.0172	-0.0143	-0.0358	-0.0706	-0.1619		-0.288581	-0.124175	-0.0939891	-0.0783991	-0.161334	-0.344055	-0.613723
22.9	-0.0411	-0.0202	-0.0169	-0.014	-0.0351	-0.0698	-0.161		-0.284429	-0.121176	-0.0923497	-0.0767544	-0.158179	-0.340156	-0.610311
23	-0.0405	-0.0198	-0.0165	-0.0137	-0.0344	-0.069	-0.1601		-0.280277	-0.118776	-0.0901639	-0.0751096	-0.155025	-0.336257	-0.606899
23.1	-0.04	-0.0194	-0.0161	-0.0133	-0.0337	-0.0683	-0.1592		-0.276817	-0.116377	-0.0879781	-0.0729167	-0.15187	-0.332846	-0.603487
23.2	-0.0395	-0.019	-0.0158	-0.0131	-0.0331	-0.0675	-0.1583		-0.273356	-0.113977	-0.0863388	-0.0718202	-0.149166	-0.328947	-0.600076
23.3	-0.039	-0.0186	-0.0155	-0.0128	-0.0324	-0.0668	-0.1574		-0.269896	-0.111578	-0.0846995	-0.0701754	-0.146012	-0.325536	-0.596664
23.4	-0.0384	-0.0182	-0.0151	-0.0125	-0.0317	-0.0661	-0.1566		-0.265744	-0.109178	-0.0825137	-0.0685307	-0.142857	-0.322125	-0.593632
23.5	-0.0379	-0.0178	-0.0148	-0.0123	-0.0311	-0.0654	-0.1557		-0.262284	-0.106779	-0.0808743	-0.0674342	-0.140153	-0.318713	-0.59022
23.6	-0.0374	-0.0175	-0.0145	-0.012	-0.0305	-0.0647	-0.1548		-0.258824	-0.104979	-0.079235	-0.0657895	-0.137449	-0.315302	-0.586808
23.7	-0.037	-0.0171	-0.0142	-0.0117	-0.0298	-0.064	-0.154		-0.256055	-0.102579	-0.0775956	-0.0641447	-0.134295	-0.311891	-0.583776
23.8	-0.0365	-0.0168	-0.0139	-0.0115	-0.0293	-0.0633	-0.1531		-0.252595	-0.10078	-0.0759563	-0.0630482	-0.132041	-0.30848	-0.580364
23.9	-0.036	-0.0165	-0.0136	-0.0112	-0.0287	-0.0626	-0.1522		-0.249135	-0.0989802	-0.0743169	-0.0614035	-0.129338	-0.305068	-0.576952
24	-0.0356	-0.0162	-0.0134	-0.011	-0.0281	-0.0619	-0.1514		-0.246367	-0.0971806	-0.073224	-0.060307	-0.126634	-0.301657	-0.57392
24.1	-0.0351	-0.0159	-0.0131	-0.0108	-0.0276	-0.0613	-0.1505		-0.242907	-0.0953809	-0.0715847	-0.0592105	-0.12438	-0.298733	-0.570508
24.2	-0.0346	-0.0156	-0.0128	-0.0105	-0.0271	-0.0607	-0.1497		-0.239446	-0.0935813	-0.0699454	-0.0575658	-0.122127	-0.295809	-0.567475
24.3	-0.0342	-0.0154	-0.0126	-0.0103	-0.0266	-0.0601	-0.1489		-0.236678	-0.0923815	-0.0688525	-0.0564693	-0.119874	-0.292885	-0.564443
24.4	-0.0337	-0.0151	-0.0123	-0.01	-0.0261	-0.0594	-0.1481		-0.233218	-0.0905819	-0.0672131	-0.0548246	-0.117621	-0.289474	-0.56141
24.5	-0.0333	-0.0148	-0.012	-0.0098	-0.0256	-0.0588	-0.1473		-0.23045	-0.0887822	-0.0655738	-0.0537281	-0.115367	-0.28655	-0.558378
24.6	-0.0329	-0.0145	-0.0118	-0.0096	-0.0251	-0.0582	-0.1465		-0.227682	-0.0869826	-0.0644809	-0.0526316	-0.113114	-0.283626	-0.555345
24.7	-0.0325	-0.0142	-0.0116	-0.0094	-0.0247	-0.0576	-0.1457		-0.224913	-0.085183	-0.063388	-0.0515351	-0.111311	-0.280702	-0.552312
24.8	-0.0321	-0.014	-0.0113	-0.0092	-0.0243	-0.0571	-0.145		-0.222145	-0.0839832	-0.0617486	-0.0504386	-0.109509	-0.278265	-0.549659
24.9	-0.0317	-0.0137	-0.0111	-0.009	-0.0238	-0.0565	-0.1442		-0.219377	-0.0821836	-0.0606557	-0.0493421	-0.107256	-0.275341	-0.546626
25	-0.0313	-0.0134	-0.0108	-0.0088	-0.0234	-0.0559	-0.1435		-0.216609	-0.0803839	-0.0590164	-0.0482456	-0.105453	-0.272417	-0.543973
25.1	-0.0309	-0.0132	-0.0106	-0.0086	-0.023	-0.0553	-0.1427		-0.213841	-0.0791842	-0.0579235	-0.0471491	-0.10365	-0.269493	-0.54094
25.2	-0.0305	-0.013	-0.0104	-0.0085	-0.0226	-0.0548	-0.142		-0.211073	-0.0779844	-0.0568306	-0.0466009	-0.101848	-0.267057	-0.538287
25.3	-0.0301	-0.0127	-0.0102	-0.0083	-0.0222	-0.0542	-0.1412		-0.208304	-0.0761848	-0.0557377	-0.0455044	-0.100045	-0.264133	-0.535254
25.4	-0.0298	-0.0125	-0.0101	-0.0081	-0.0218	-0.0537	-0.1405		-0.206228	-0.074985	-0.0551913	-0.0444079	-0.0982425	-0.261696	-0.5326
25.5	-0.0294	-0.0123	-0.0099	-0.008	-0.0214	-0.0531	-0.1397		-0.20346	-0.0737852	-0.0540984	-0.0438596	-0.0964398	-0.258772	-0.529568
25.6	-0.0291	-0.0121	-0.0097	-0.0078	-0.021	-0.0526	-0.139		-0.201384	-0.0725855	-0.0530055	-0.0427632	-0.0946372	-0.256335	-0.526914
25.7	-0.0287	-0.0119	-0.0096	-0.0076	-0.0206	-0.052	-0.1382		-0.198616	-0.0713857	-0.052459	-0.0416667	-0.0928346	-0.253411	-0.523882
25.8	-0.0283	-0.0117	-0.0094	-0.0075	-0.0203	-0.0515	-0.1375		-0.195848	-0.070186	-0.0513661	-0.0411184	-0.0914826	-0.250975	-0.521228
25.9	-0.028	-0.0115	-0.0093	-0.0073	-0.02	-0.051	-0.1368		-0.193772	-0.0689862	-0.0508197	-0.0400219	-0.0901307	-0.248538	-0.518575
26	-0.0277	-0.0113	-0.0091	-0.0072	-0.0196	-0.0505	-0.1361		-0.191696	-0.0677864	-0.0497268	-0.0394737	-0.0883281	-0.246101	-0.515921
26.1	-0.0273	-0.0111	-0.009	-0.007	-0.0193	-0.05	-0.1354		-0.188927	-0.0665867	-0.0491803	-0.0383772	-0.0869761	-0.243665	-0.513268
26.2	-0.027	-0.0109	-0.0089	-0.0069	-0.019	-0.0495	-0.1347		-0.186851	-0.0653869	-0.0486339	-0.0378289	-0.0856242	-0.241228	-0.510614
26.3	-0.0267	-0.0108	-0.0087	-0.0068	-0.0186	-0.049	-0.1339		-0.184775	-0.064787	-0.047541	-0.0372807	-0.0838215	-0.238791	-0.507582
26.4	-0.0264	-0.0106	-0.0086	-0.0066	-0.0183	-0.0486	-0.1332		-0.182699	-0.0635873	-0.0469945	-0.0361842	-0.0824696	-0.236842	-0.504928
26.5	-0.0261	-0.0105	-0.0084	-0.0065	-0.0181	-0.0481	-0.1325		-0.180623	-0.0629874	-0.0459016	-0.035636	-0.0815683	-0.234405	-0.502274
26.6	-0.0258	-0.0103	-0.0083	-0.0064	-0.0178	-0.0477	-0.1318		-0.178547	-0.0617876	-0.0453552	-0.0350877	-0.0802163	-0.232456	-0.499621
26.7	-0.0255	-0.0102	-0.0081	-0.0063	-0.0175	-0.0473	-0.1311		-0.176471	-0.0611878	-0.0442623	-0.0345395	-0.0788644	-0.230507	-0.496967
26.8	-0.0251	-0.01	-0.008	-0.0062	-0.0172	-0.0468	-0.1305		-0.173702	-0.059988	-0.0437158	-0.0339912	-0.0775124	-0.22807	-0.494693
26.9	-0.0248	-0.0099	-0.0079	-0.0061	-0.0169	-0.0464	-0.1298		-0.171626	-0.0593881	-0.0431694	-0.033443	-0.0761604	-0.226121	-0.492039
27	-0.0245	-0.0098	-0.0078	-0.0059	-0.0167	-0.046	-0.1291		-0.16955	-0.0587882	-0.042623	-0.0323465	-0.0752591	-0.224172	-0.489386
27.1	-0.0243	-0.0097	-0.0077	-0.0058	-0.0164	-0.0456	-0.1285		-0.168166	-0.0581884	-0.0420765	-0.0317982	-0.0739072	-0.222222	-0.487111
27.2	-0.024	-0.0095	-0.0076	-0.0057	-0.0162	-0.0452	-0.1279		-0.16609	-0.0569886	-0.0415301	-0.03125	-0.0730059	-0.220273	-0.484837
27.3	-0.0237	-0.0094	-0.0075	-0.0056	-0.0159	-0.0447	-0.1272		-0.164014	-0.0563887	-0.0409836	-0.0307018	-0.0716539	-0.217836	-0.482183
27.4	-0.0234	-0.0092	-0.0073	-0.0055	-0.0157	-0.0444	-0.1266		-0.161938	-0.055189	-0.0398907	-0.0301535	-0.0707526	-0.216374	-0.479909
27.5	-0.0231	-0.0091	-0.0072	-0.0054	-0.0154	-0.044	-0.126		-0.159862	-0.0545891	-0.0393443	-0.0296053	-0.0694006	-0.214425	-0.477635
27.6	-0.0229	-0.0089	-0.0071	-0.0053	-0.0152	-0.0436	-0.1253		-0.158478	-0.0533893	-0.0387978	-0.029057	-0.0684993	-0.212476	-0.474981
27.7	-0.0226	-0.0088	-0.007	-0.0051	-0.0149	-0.0432	-0.1247		-0.156401	-0.0527894	-0.0382514	-0.0279605	-0.0671474	-0.210526	-0.472707
27.8	-0.0223	-0.0087	-0.0069	-0.005	-0.0147	-0.0428	-0.1241		-0.154325	-0.0521896	-0.0377049	-0.0274123	-0.0662461	-0.208577	-0.470432
27.9	-0.0221	-0.0085	-0.0068	-0.005	-0.0145	-0.0424	-0.1235		-0.152941	-0.0509898	-0.0371585	-0.0274123	-0.0653447	-0.206628	-0.468158
28	-0.0218	-0.0084	-0.0067	-0.0049	-0.0142	-0.042	-0.1229		-0.150865	-0.0503899	-0.036612	-0.026864	-0.0639928	-0.204678	-0.465883
28.1	-0.0216	-0.0083	-0.0066	-0.0048	-0.014	-0.0417	-0.1223		-0.149481	-0.04979	-0.0360656	-0.0263158	-0.0630915	-0.203216	-0.463609
28.2	-0.0213	-0.0082	-0.0065	-0.0047	-0.0138	-0.0413	-0.1217		-0.147405	-0.0491902	-0.0355191	-0.0257675	-0.0621902	-0.201267	-0.461334
28.3	-0.0211	-0.0081	-0.0064	-0.0047	-0.0136	-0.0409	-0.1211		-0.146021	-0.0485903	-0.0349727	-0.0257675	-0.0612889	-0.199318	-0.45906
28.4	-0.0209	-0.008	-0.0063	-0.0046	-0.0134	-0.0405	-0.1205		-0.144637	-0.0479904	-0.0344262	-0.0252193	-0.0603876	-0.197368	-0.456785
28.5	-0.0206	-0.0079	-0.0062	-0.0045	-0.0132	-0.0402	-0.1199		-0.142561	-0.0473905	-0.0338798	-0.0246711	-0.0594863	-0.195906	-0.454511
28.6	-0.0204	-0.0078	-0.0061	-0.0045	-0.013	-0.0398	-0.1193		-0.141176	-0.0467906	-0.0333333	-0.0246711	-0.0585849	-0.193957	-0.452237
28.7	-0.0202	-0.0077	-0.006	-0.0044	-0.0128	-0.0395	-0.1187		-0.139792	-0.0461908	-0.0327869	-0.0241228	-0.0576836	-0.192495	-0.449962
28.8	-0.02	-0.0077	-0.006	-0.0044	-0.0127	-0.0391	-0.1181		-0.138408	-0.0461908	-0.0327869	-0.0241228	-0.057233	-0.190546	-0.447688
28.9	-0.0198	-0.0076	-0.0059	-0.0043	-0.0125	-0.0388	-0.1176		-0.137024	-0.0455909	-0.0322404	-0.0235746	-0.0563317	-0.189084	-0.445792
29	-0.0196	-0.0075	-0.0058	-0.0043	-0.0123	-0.0385	-0.117		-0.13564	-0.044991	-0.031694	-0.0235746	-0.0554304	-0.187622	-0.443518
29.1	-0.0194	-0.0074	-0.0057	-0.0042	-0.0122	-0.0382	-0.1164		-0.134256	-0.0443911	-0.0311475	-0.0230263	-0.0549797	-0.18616	-0.441243
29.2	-0.0192	-0.0074	-0.0056	-0.0041	-0.012	-0.0379	-0.1158		-0.132872	-0.0443911	-0.0306011	-0.0224781	-0.0540784	-0.184698	-0.438969
29.3	-0.019	-0.0073	-0.0055	-0.0041	-0.0118	-0.0376	-0.1153		-0.131488	-0.0437912	-0.0300546	-0.0224781	-0.0531771	-0.183236	-0.437074
29.4	-0.0188	-0.0072	-0.0055	-0.004	-0.0117	-0.0373	-0.1147		-0.130104	-0.0431914	-0.0300546	-0.0219298	-0.0527265	-0.181774	-0.434799
29.5	-0.0186	-0.0071	-0.0054	-0.0039	-0.0115	-0.037	-0.1141		-0.12872	-0.0425915	-0.0295082	-0.0213816	-0.0518251	-0.180312	-0.432525
29.6	-0.0185	-0.007	-0.0053	-0.0039	-0.0114	-0.0367	-0.1135		-0.128028	-0.0419916	-0.0289617	-0.0213816	-0.0513745	-0.17885	-0.43025
29.7	-0.0183	-0.0069	-0.0052	-0.0038	-0.0112	-0.0364	-0.113		-0.126644	-0.0413917	-0.0284153	-0.0208333	-0.0504732	-0.177388	-0.428355
29.8	-0.0181	-0.0069	-0.0052	-0.0037	-0.011	-0.0361	-0.1125		-0.12526	-0.0413917	-0.0284153	-0.0202851	-0.0495719	-0.175926	-0.426459
29.9	-0.0179	-0.0068	-0.0051	-0.0036	-0.0109	-0.0358	-0.112		-0.123875	-0.0407918	-0.0278689	-0.0197368	-0.0491212	-0.174464	-0.424564
30	-0.0177	-0.0067	-0.005	-0.0036	-0.0107	-0.0356	-0.1114		-0.122491	-0.040192	-0.0273224	-0.0197368	-0.0482199	-0.173489	-0.42229
30.1	-0.0175	-0.0067	-0.005	-0.0035	-0.0106	-0.0353	-0.1109		-0.121107	-0.040192	-0.0273224	-0.0191886	-0.0477693	-0.172027	-0.420394
30.2	-0.0173	-0.0066	-0.0049	-0.0035	-0.0105	-0.035	-0.1104		-0.119723	-0.0395921	-0.026776	-0.0191886	-0.0473186	-0.170565	-0.418499
30.3	-0.0172	-0.0065	-0.0048	-0.0034	-0.0104	-0.0347	-0.1099		-0.119031	-0.0389922	-0.0262295	-0.0186404	-0.046868	-0.169103	-0.416603
30.4	-0.017	-0.0064	-0.0047	-0.0034	-0.0102	-0.0345	-0.1094		-0.117647	-0.0383923	-0.0256831	-0.0186404	-0.0459667	-0.168129	-0.414708
30.5	-0.0168	-0.0064	-0.0047	-0.0033	-0.0101	-0.0342	-0.1088		-0.116263	-0.0383923	-0.0256831	-0.0180921	-0.045516	-0.166667	-0.412434
30.6	-0.0167	-0.0063	-0.0046	-0.0033	-0.01	-0.0339	-0.1083		-0.115571	-0.0377924	-0.0251366	-0.0180921	-0.0450653	-0.165205	-0.410538
30.7	-0.0165	-0.0063	-0.0046	-0.0032	-0.0099	-0.0337	-0.1078		-0.114187	-0.0377924	-0.0251366	-0.0175439	-0.0446147	-0.16423	-0.408643
30.8	-0.0164	-0.0062	-0.0045	-0.0031	-0.0098	-0.0334	-0.1073		-0.113495	-0.0371926	-0.0245902	-0.0169956	-0.044164	-0.162768	-0.406748
30.9	-0.0162	-0.0061	-0.0045	-0.0031	-0.0097	-0.0332	-0.1068		-0.112111	-0.0365927	-0.0245902	-0.0169956	-0.0437134	-0.161793	-0.404852
31	-0.016	-0.0061	-0.0044	-0.003	-0.0095	-0.0329	-0.1063		-0.110727	-0.0365927	-0.0240437	-0.0164474	-0.0428121	-0.160331	-0.402957
31.1	-0.0159	-0.006	-0.0043	-0.003	-0.0094	-0.0327	-0.1058		-0.110035	-0.0359928	-0.0234973	-0.0164474	-0.0423614	-0.159357	-0.401061
31.2	-0.0158	-0.006	-0.0043	-0.003	-0.0093	-0.0325	-0.1053		-0.109343	-0.0359928	-0.0234973	-0.0164474	-0.0419108	-0.158382	-0.399166
31.3	-0.0156	-0.0059	-0.0042	-0.0029	-0.0092	-0.0322	-0.1049		-0.107958	-0.0353929	-0.0229508	-0.0158991	-0.0414601	-0.15692	-0.39765
31.4	-0.0155	-0.0059	-0.0042	-0.0029	-0.0091	-0.032	-0.1044		-0.107266	-0.0353929	-0.0229508	-0.0158991	-0.0410095	-0.155945	-0.395754
31.5	-0.0153	-0.0058	-0.0041	-0.0028	-0.009	-0.0318	-0.1039		-0.105882	-0.034793	-0.0224044	-0.0153509	-0.0405588	-0.154971	-0.393859
31.6	-0.0152	-0.0058	-0.0041	-0.0028	-0.0089	-0.0316	-0.1034		-0.10519	-0.034793	-0.0224044	-0.0153509	-0.0401082	-0.153996	-0.391964
31.7	-0.0151	-0.0057	-0.004	-0.0028	-0.0088	-0.0313	-0.103		-0.104498	-0.0341932	-0.0218579	-0.0153509	-0.0396575	-0.152534	-0.390447
31.8	-0.0149	-0.0057	-0.004	-0.0028	-0.0087	-0.0311	-0.1025		-0.103114	-0.0341932	-0.0218579	-0.0153509	-0.0392068	-0.151559	-0.388552
31.9	-0.0148	-0.0056	-0.004	-0.0027	-0.0086	-0.0309	-0.102		-0.102422	-0.0335933	-0.0218579	-0.0148026	-0.0387562	-0.150585	-0.386657
32	-0.0147	-0.0055	-0.0039	-0.0027	-0.0085	-0.0307	-0.1016		-0.10173	-0.0329934	-0.0213115	-0.0148026	-0.0383055	-0.14961	-0.38514
32.1	-0.0146	-0.0054	-0.0039	-0.0027	-0.0084	-0.0305	-0.1011		-0.101038	-0.0323935	-0.0213115	-0.0148026	-0.0378549	-0.148635	-0.383245
32.2	-0.0144	-0.0054	-0.0038	-0.0026	-0.0083	-0.0302	-0.1006		-0.099654	-0.0323935	-0.020765	-0.0142544	-0.0374042	-0.147173	-0.38135
32.3	-0.0143	-0.0054	-0.0037	-0.0026	-0.0082	-0.03	-0.1002		-0.0989619	-0.0323935	-0.0202186	-0.0142544	-0.0369536	-0.146199	-0.379833
32.4	-0.0141	-0.0053	-0.0037	-0.0026	-0.0081	-0.0298	-0.0997		-0.0975779	-0.0317936	-0.0202186	-0.0142544	-0.0365029	-0.145224	-0.377938
32.5	-0.014	-0.0053	-0.0036	-0.0025	-0.008	-0.0295	-0.0993		-0.0968858	-0.0317936	-0.0196721	-0.0137061	-0.0360523	-0.143762	-0.376422
32.6	-0.0139	-0.0052	-0.0036	-0.0025	-0.0079	-0.0293	-0.0988		-0.0961938	-0.0311938	-0.0196721	-0.0137061	-0.0356016	-0.142788	-0.374526
32.7	-0.0138	-0.0052	-0.0036	-0.0024	-0.0079	-0.0291	-0.0984		-0.0955017	-0.0311938	-0.0196721	-0.0131579	-0.0356016	-0.141813	-0.37301
32.8	-0.0137	-0.0051	-0.0035	-0.0024	-0.0078	-0.0289	-0.098		-0.0948097	-0.0305939	-0.0191257	-0.0131579	-0.035151	-0.140838	-0.371494
32.9	-0.0135	-0.0051	-0.0035	-0.0024	-0.0077	-0.0287	-0.0975		-0.0934256	-0.0305939	-0.0191257	-0.0131579	-0.0347003	-0.139864	-0.369598
33	-0.0134	-0.0051	-0.0035	-0.0023	-0.0076	-0.0286	-0.097		-0.0927336	-0.0305939	-0.0191257	-0.0126096	-0.0342497	-0.139376	-0.367703
33.1	-0.0133	-0.0051	-0.0035	-0.0023	-0.0075	-0.0284	-0.0966		-0.0920415	-0.0305939	-0.0191257	-0.0126096	-0.033799	-0.138402	-0.366187
33.2	-0.0132	-0.005	-0.0034	-0.0023	-0.0075	-0.0282	-0.0962		-0.0913495	-0.029994	-0.0185792	-0.0126096	-0.033799	-0.137427	-0.36467
33.3	-0.0131	-0.005	-0.0035	-0.0022	-0.0074	-0.028	-0.0958		-0.0906574	-0.029994	-0.0191257	-0.0120614	-0.0333484	-0.136452	-0.363154
33.4	-0.013	-0.0049	-0.0034	-0.0022	-0.0073	-0.0278	-0.0954		-0.0899654	-0.0293941	-0.0185792	-0.0120614	-0.0328977	-0.135478	-0.361638
33.5	-0.0129	-0.0049	-0.0034	-0.0022	-0.0073	-0.0277	-0.095		-0.0892734	-0.0293941	-0.0185792	-0.0120614	-0.0328977	-0.13499	-0.360121
33.6	-0.0128	-0.0049	-0.0034	-0.0021	-0.0072	-0.0275	-0.0945		-0.0885813	-0.0293941	-0.0185792	-0.0115132	-0.032447	-0.134016	-0.358226
33.7	-0.0127	-0.0048	-0.0033	-0.0021	-0.0071	-0.0273	-0.094		-0.0878893	-0.0287942	-0.0180328	-0.0115132	-0.0319964	-0.133041	-0.356331
33.8	-0.0125	-0.0048	-0.0033	-0.0021	-0.007	-0.0271	-0.0936		-0.0865052	-0.0287942	-0.0180328	-0.0115132	-0.0315457	-0.132066	-0.354814
33.9	-0.0124	-0.0047	-0.0032	-0.0021	-0.007	-0.0269	-0.0932		-0.0858131	-0.0281944	-0.0174863	-0.0115132	-0.0315457	-0.131092	-0.353298
34	-0.0124	-0.0047	-0.0032	-0.002	-0.0069	-0.0268	-0.0928		-0.0858131	-0.0281944	-0.0174863	-0.0109649	-0.0310951	-0.130604	-0.351782
34.1	-0.0123	-0.0047	-0.0032	-0.002	-0.0069	-0.0266	-0.0925		-0.0851211	-0.0281944	-0.0174863	-0.0109649	-0.0310951	-0.12963	-0.350644
34.2	-0.0122	-0.0046	-0.0031	-0.002	-0.0068	-0.0264	-0.0921		-0.0844291	-0.0275945	-0.0169399	-0.0109649	-0.0306444	-0.128655	-0.349128
34.3	-0.0121	-0.0046	-0.0031	-0.002	-0.0067	-0.0263	-0.0916		-0.083737	-0.0275945	-0.0169399	-0.0109649	-0.0301938	-0.128168	-0.347233
34.4	-0.012	-0.0046	-0.0031	-0.002	-0.0066	-0.0261	-0.0912		-0.083045	-0.0275945	-0.0169399	-0.0109649	-0.0297431	-0.127193	-0.345716
34.5	-0.0119	-0.0046	-0.003	-0.002	-0.0066	-0.026	-0.0908		-0.0823529	-0.0275945	-0.0163934	-0.0109649	-0.0297431	-0.126706	-0.3442
34.6	-0.0118	-0.0046	-0.003	-0.002	-0.0065	-0.0258	-0.0905		-0.0816609	-0.0275945	-0.0163934	-0.0109649	-0.0292925	-0.125731	-0.343063
34.7	-0.0117	-0.0046	-0.0029	-0.0019	-0.0065	-0.0257	-0.0901		-0.0809689	-0.0275945	-0.015847	-0.0104167	-0.0292925	-0.125244	-0.341547
34.8	-0.0116	-0.0046	-0.0029	-0.0019	-0.0064	-0.0255	-0.0897		-0.0802768	-0.0275945	-0.015847	-0.0104167	-0.0288418	-0.124269	-0.34003
34.9	-0.0115	-0.0046	-0.0029	-0.0019	-0.0064	-0.0254	-0.0893		-0.0795848	-0.0275945	-0.015847	-0.0104167	-0.0288418	-0.123782	-0.338514
35	-0.0114	-0.0045	-0.0029	-0.0019	-0.0063	-0.0252	-0.0889		-0.0788927	-0.0269946	-0.015847	-0.0104167	-0.0283912	-0.122807	-0.336998
35.1	-0.0113	-0.0045	-0.0028	-0.0018	-0.0063	-0.025	-0.0886		-0.0782007	-0.0269946	-0.0153005	-0.00986842	-0.0283912	-0.121832	-0.335861
35.2	-0.0113	-0.0045	-0.0028	-0.0018	-0.0063	-0.0249	-0.0882		-0.0782007	-0.0269946	-0.0153005	-0.00986842	-0.0283912	-0.121345	-0.334344
35.3	-0.0112	-0.0044	-0.0028	-0.0018	-0.0062	-0.0247	-0.0878		-0.0775087	-0.0263947	-0.0153005	-0.00986842	-0.0279405	-0.12037	-0.332828
35.4	-0.0111	-0.0045	-0.0027	-0.0018	-0.0062	-0.0245	-0.0875		-0.0768166	-0.0269946	-0.0147541	-0.00986842	-0.0279405	-0.119396	-0.331691
35.5	-0.011	-0.0044	-0.0027	-0.0017	-0.0061	-0.0244	-0.0872		-0.0761246	-0.0263947	-0.0147541	-0.00932018	-0.0274899	-0.118908	-0.330553
35.6	-0.0109	-0.0044	-0.0027	-0.0017	-0.0061	-0.0243	-0.0868		-0.0754325	-0.0263947	-0.0147541	-0.00932018	-0.0274899	-0.118421	-0.329037
35.7	-0.0108	-0.0044	-0.0026	-0.0017	-0.006	-0.0241	-0.0865		-0.0747405	-0.0263947	-0.0142077	-0.00932018	-0.0270392	-0.117446	-0.3279
35.8	-0.0108	-0.0043	-0.0026	-0.0017	-0.0059	-0.024	-0.0861		-0.0747405	-0.0257948	-0.0142077	-0.00932018	-0.0265886	-0.116959	-0.326384
35.9	-0.0107	-0.0043	-0.0026	-0.0017	-0.0059	-0.0239	-0.0858		-0.0740484	-0.0257948	-0.0142077	-0.00932018	-0.0265886	-0.116472	-0.325246
36	-0.0106	-0.0043	-0.0026	-0.0017	-0.0058	-0.0237	-0.0855		-0.0733564	-0.0257948	-0.0142077	-0.00932018	-0.0261379	-0.115497	-0.324109
36.1	-0.0106	-0.0043	-0.0026	-0.0016	-0.0057	-0.0236	-0.0851		-0.0733564	-0.0257948	-0.0142077	-0.00877193	-0.0256872	-0.11501	-0.322593
36.2	-0.0105	-0.0043	-0.0026	-0.0016	-0.0057	-0.0235	-0.0848		-0.0726644	-0.0257948	-0.0142077	-0.00877193	-0.0256872	-0.114522	-0.321456
36.3	-0.0104	-0.0042	-0.0025	-0.0016	-0.0056	-0.0233	-0.0844		-0.0719723	-0.025195	-0.0136612	-0.00877193	-0.0252366	-0.113548	-0.319939
36.4	-0.0103	-0.0042	-0.0026	-0.0015	-0.0056	-0.0232	-0.0841		-0.0712803	-0.025195	-0.0142077	-0.00822368	-0.0252366	-0.11306	-0.318802
36.5	-0.0103	-0.0042	-0.0026	-0.0015	-0.0056	-0.0231	-0.0837		-0.0712803	-0.025195	-0.0142077	-0.00822368	-0.0252366	-0.112573	-0.317286
36.6	-0.0102	-0.0042	-0.0026	-0.0015	-0.0055	-0.023	-0.0834		-0.0705882	-0.025195	-0.0142077	-0.00822368	-0.0247859	-0.112086	-0.316149
36.7	-0.0102	-0.0041	-0.0025	-0.0014	-0.0055	-0.0228	-0.083		-0.0705882	-0.0245951	-0.0136612	-0.00767544	-0.0247859	-0.111111	-0.314632
36.8	-0.0101	-0.0041	-0.0025	-0.0014	-0.0054	-0.0227	-0.0827		-0.0698962	-0.0245951	-0.0136612	-0.00767544	-0.0243353	-0.110624	-0.313495
36.9	-0.0101	-0.0042	-0.0025	-0.0014	-0.0054	-0.0226	-0.0824		-0.0698962	-0.025195	-0.0136612	-0.00767544	-0.0243353	-0.110136	-0.312358
37	-0.01	-0.0041	-0.0024	-0.0014	-0.0054	-0.0225	-0.0821		-0.0692042	-0.0245951	-0.0131148	-0.00767544	-0.0243353	-0.109649	-0.311221
37.1	-0.01	-0.0041	-0.0024	-0.0014	-0.0053	-0.0224	-0.0818		-0.0692042	-0.0245951	-0.0131148	-0.00767544	-0.0238846	-0.109162	-0.310083
37.2	-0.0099	-0.0041	-0.0024	-0.0014	-0.0053	-0.0223	-0.0814		-0.0685121	-0.0245951	-0.0131148	-0.00767544	-0.0238846	-0.108674	-0.308567
37.3	-0.0099	-0.0041	-0.0024	-0.0014	-0.0052	-0.0222	-0.0811		-0.0685121	-0.0245951	-0.0131148	-0.00767544	-0.023434	-0.108187	-0.30743
37.4	-0.0098	-0.0041	-0.0023	-0.0014	-0.0051	-0.022	-0.0808		-0.0678201	-0.0245951	-0.0125683	-0.00767544	-0.0229833	-0.107212	-0.306293
37.5	-0.0097	-0.0041	-0.0023	-0.0013	-0.0051	-0.0219	-0.0805		-0.067128	-0.0245951	-0.0125683	-0.00712719	-0.0229833	-0.106725	-0.305155
37.6	-0.0097	-0.004	-0.0023	-0.0013	-0.0051	-0.0218	-0.0802		-0.067128	-0.0239952	-0.0125683	-0.00712719	-0.0229833	-0.106238	-0.304018
37.7	-0.0096	-0.0041	-0.0023	-0.0013	-0.005	-0.0216	-0.0798		-0.066436	-0.0245951	-0.0125683	-0.00712719	-0.0225327	-0.105263	-0.302502
37.8	-0.0095	-0.004	-0.0023	-0.0013	-0.005	-0.0215	-0.0795		-0.0657439	-0.0239952	-0.0125683	-0.00712719	-0.0225327	-0.104776	-0.301365
37.9	-0.0094	-0.004	-0.0023	-0.0013	-0.0049	-0.0214	-0.0792		-0.0650519	-0.0239952	-0.0125683	-0.00712719	-0.022082	-0.104288	-0.300227
38	-0.0093	-0.004	-0.0023	-0.0013	-0.0049	-0.0212	-0.0789		-0.0643599	-0.0239952	-0.0125683	-0.00712719	-0.022082	-0.103314	-0.29909
38.1	-0.0092	-0.004	-0.0023	-0.0013	-0.0049	-0.0212	-0.0786		-0.0636678	-0.0239952	-0.0125683	-0.00712719	-0.022082	-0.103314	-0.297953
38.2	-0.0092	-0.0039	-0.0022	-0.0013	-0.0048	-0.021	-0.0784		-0.0636678	-0.0233953	-0.0120219	-0.00712719	-0.0216314	-0.102339	-0.297195
38.3	-0.0091	-0.0039	-0.0022	-0.0013	-0.0048	-0.0209	-0.0781		-0.0629758	-0.0233953	-0.0120219	-0.00712719	-0.0216314	-0.101852	-0.296058
38.4	-0.0091	-0.0039	-0.0022	-0.0013	-0.0047	-0.0209	-0.0778		-0.0629758	-0.0233953	-0.0120219	-0.00712719	-0.0211807	-0.101852	-0.29492
38.5	-0.009	-0.0039	-0.0022	-0.0013	-0.0047	-0.0208	-0.0775		-0.0622837	-0.0233953	-0.0120219	-0.00712719	-0.0211807	-0.101365	-0.293783
38.6	-0.009	-0.0038	-0.0022	-0.0013	-0.0047	-0.0207	-0.0773		-0.0622837	-0.0227954	-0.0120219	-0.00712719	-0.0211807	-0.100877	-0.293025
38.7	-0.0089	-0.0038	-0.0022	-0.0013	-0.0047	-0.0206	-0.077		-0.0615917	-0.0227954	-0.0120219	-0.00712719	-0.0211807	-0.10039	-0.291888
38.8	-0.0089	-0.0038	-0.0022	-0.0013	-0.0046	-0.0205	-0.0767		-0.0615917	-0.0227954	-0.0120219	-0.00712719	-0.0207301	-0.0999025	-0.290751
38.9	-0.0088	-0.0037	-0.0022	-0.0013	-0.0046	-0.0204	-0.0764		-0.0608997	-0.0221956	-0.0120219	-0.00712719	-0.0207301	-0.0994152	-0.289613
39	-0.0088	-0.0037	-0.0022	-0.0013	-0.0046	-0.0204	-0.0761		-0.0608997	-0.0221956	-0.0120219	-0.00712719	-0.0207301	-0.0994152	-0.288476
39.1	-0.0087	-0.0037	-0.0022	-0.0012	-0.0046	-0.0203	-0.0758		-0.0602076	-0.0221956	-0.0120219	-0.00657895	-0.0207301	-0.0989279	-0.287339
39.2	-0.0086	-0.0037	-0.0022	-0.0012	-0.0046	-0.0202	-0.0755		-0.0595156	-0.0221956	-0.0120219	-0.00657895	-0.0207301	-0.0984405	-0.286202
39.3	-0.0086	-0.0037	-0.0022	-0.0012	-0.0046	-0.0201	-0.0752		-0.0595156	-0.0221956	-0.0120219	-0.00657895	-0.0207301	-0.0979532	-0.285064
39.4	-0.0085	-0.0037	-0.0021	-0.0011	-0.0046	-0.02	-0.0749		-0.0588235	-0.0221956	-0.0114754	-0.0060307	-0.0207301	-0.0974659	-0.283927
39.5	-0.0085	-0.0037	-0.0021	-0.0011	-0.0045	-0.0199	-0.0746		-0.0588235	-0.0221956	-0.0114754	-0.0060307	-0.0202794	-0.0969786	-0.28279
39.6	-0.0084	-0.0036	-0.0021	-0.0011	-0.0045	-0.0198	-0.0743		-0.0581315	-0.0215957	-0.0114754	-0.0060307	-0.0202794	-0.0964912	-0.281653
39.7	-0.0084	-0.0036	-0.0021	-0.0011	-0.0044	-0.0197	-0.0741		-0.0581315	-0.0215957	-0.0114754	-0.0060307	-0.0198288	-0.0960039	-0.280895
39.8	-0.0083	-0.0036	-0.002	-0.0011	-0.0044	-0.0195	-0.0738		-0.0574394	-0.0215957	-0.010929	-0.0060307	-0.0198288	-0.0950292	-0.279757
39.9	-0.0083	-0.0036	-0.002	-0.0011	-0.0043	-0.0194	-0.0735		-0.0574394	-0.0215957	-0.010929	-0.0060307	-0.0193781	-0.0945419	-0.27862
40	-0.0083	-0.0036	-0.002	-0.0011	-0.0043	-0.0193	-0.0733		-0.0574394	-0.0215957	-0.010929	-0.0060307	-0.0193781	-0.0940546	-0.277862
40.1	-0.0083	-0.0036	-0.002	-0.0011	-0.0043	-0.0192	-0.073		-0.0574394	-0.0215957	-0.010929	-0.0060307	-0.0193781	-0.0935673	-0.276725
40.2	-0.0082	-0.0036	-0.002	-0.0011	-0.0043	-0.0191	-0.0727		-0.0567474	-0.0215957	-0.010929	-0.0060307	-0.0193781	-0.0930799	-0.275588
40.3	-0.0082	-0.0036	-0.002	-0.0011	-0.0042	-0.019	-0.0725		-0.0567474	-0.0215957	-0.010929	-0.0060307	-0.0189274	-0.0925926	-0.274829
40.4	-0.0082	-0.0036	-0.002	-0.0011	-0.0042	-0.0189	-0.0722		-0.0567474	-0.0215957	-0.010929	-0.0060307	-0.0189274	-0.0921053	-0.273692
40.5	-0.0081	-0.0036	-0.002	-0.0011	-0.0042	-0.0189	-0.072		-0.0560554	-0.0215957	-0.010929	-0.0060307	-0.0189274	-0.0921053	-0.272934
40.6	-0.0081	-0.0035	-0.0019	-0.0011	-0.0042	-0.0188	-0.0717		-0.0560554	-0.0209958	-0.0103825	-0.0060307	-0.0189274	-0.0916179	-0.271797
40.7	-0.008	-0.0035	-0.0019	-0.0011	-0.0042	-0.0187	-0.0714		-0.0553633	-0.0209958	-0.0103825	-0.0060307	-0.0189274	-0.0911306	-0.27066
40.8	-0.008	-0.0035	-0.0019	-0.0011	-0.0042	-0.0187	-0.0712		-0.0553633	-0.0209958	-0.0103825	-0.0060307	-0.0189274	-0.0911306	-0.269901
40.9	-0.0079	-0.0035	-0.0019	-0.001	-0.0042	-0.0186	-0.0709		-0.0546713	-0.0209958	-0.0103825	-0.00548246	-0.0189274	-0.0906433	-0.268764
41	-0.0078	-0.0035	-0.0019	-0.001	-0.0041	-0.0185	-0.0707		-0.0539792	-0.0209958	-0.0103825	-0.00548246	-0.0184768	-0.0901559	-0.268006
41.1	-0.0078	-0.0035	-0.0018	-0.001	-0.0041	-0.0184	-0.0704		-0.0539792	-0.0209958	-0.00983607	-0.00548246	-0.0184768	-0.0896686	-0.266869
41.2	-0.0077	-0.0034	-0.0018	-0.001	-0.0041	-0.0183	-0.0702		-0.0532872	-0.0203959	-0.00983607	-0.00548246	-0.0184768	-0.0891813	-0.266111
41.3	-0.0077	-0.0034	-0.0017	-0.001	-0.0041	-0.0183	-0.0699		-0.0532872	-0.0203959	-0.00928962	-0.00548246	-0.0184768	-0.0891813	-0.264973
41.4	-0.0077	-0.0034	-0.0017	-0.0009	-0.004	-0.0182	-0.0697		-0.0532872	-0.0203959	-0.00928962	-0.00493421	-0.0180261	-0.088694	-0.264215
41.5	-0.0076	-0.0034	-0.0017	-0.0009	-0.004	-0.0181	-0.0695		-0.0525952	-0.0203959	-0.00928962	-0.00493421	-0.0180261	-0.0882066	-0.263457
41.6	-0.0076	-0.0034	-0.0017	-0.0009	-0.004	-0.018	-0.0692		-0.0525952	-0.0203959	-0.00928962	-0.00493421	-0.0180261	-0.0877193	-0.26232
41.7	-0.0076	-0.0034	-0.0017	-0.0009	-0.004	-0.018	-0.069		-0.0525952	-0.0203959	-0.00928962	-0.00493421	-0.0180261	-0.0877193	-0.261562
41.8	-0.0075	-0.0034	-0.0017	-0.0009	-0.0039	-0.0179	-0.0687		-0.0519031	-0.0203959	-0.00928962	-0.00493421	-0.0175755	-0.087232	-0.260425
41.9	-0.0075	-0.0034	-0.0017	-0.0009	-0.0039	-0.0178	-0.0685		-0.0519031	-0.0203959	-0.00928962	-0.00493421	-0.0175755	-0.0867446	-0.259666
42	-0.0075	-0.0034	-0.0017	-0.0009	-0.0039	-0.0177	-0.0683		-0.0519031	-0.0203959	-0.00928962	-0.00493421	-0.0175755	-0.0862573	-0.258908
42.1	-0.0074	-0.0034	-0.0017	-0.0009	-0.0039	-0.0176	-0.068		-0.0512111	-0.0203959	-0.00928962	-0.00493421	-0.0175755	-0.08577	-0.257771
42.2	-0.0074	-0.0035	-0.0017	-0.0009	-0.0039	-0.0176	-0.0678		-0.0512111	-0.0209958	-0.00928962	-0.00493421	-0.0175755	-0.08577	-0.257013
42.3	-0.0073	-0.0035	-0.0017	-0.0008	-0.0039	-0.0175	-0.0675		-0.050519	-0.0209958	-0.00928962	-0.00438596	-0.0175755	-0.0852827	-0.255876
42.4	-0.0073	-0.0034	-0.0016	-0.0008	-0.0039	-0.0174	-0.0673		-0.050519	-0.0203959	-0.00874317	-0.00438596	-0.0175755	-0.0847953	-0.255118
42.5	-0.0073	-0.0034	-0.0016	-0.0008	-0.0038	-0.0174	-0.0671		-0.050519	-0.0203959	-0.00874317	-0.00438596	-0.0171248	-0.0847953	-0.254359
42.6	-0.0072	-0.0034	-0.0016	-0.0008	-0.0038	-0.0173	-0.0668		-0.049827	-0.0203959	-0.00874317	-0.00438596	-0.0171248	-0.084308	-0.253222
42.7	-0.0072	-0.0034	-0.0016	-0.0008	-0.0038	-0.0172	-0.0666		-0.049827	-0.0203959	-0.00874317	-0.00438596	-0.0171248	-0.0838207	-0.252464
42.8	-0.0072	-0.0033	-0.0016	-0.0008	-0.0038	-0.0172	-0.0664		-0.049827	-0.019796	-0.00874317	-0.00438596	-0.0171248	-0.0838207	-0.251706
42.9	-0.0071	-0.0033	-0.0016	-0.0008	-0.0038	-0.0171	-0.0662		-0.0491349	-0.019796	-0.00874317	-0.00438596	-0.0171248	-0.0833333	-0.250948
43	-0.0071	-0.0033	-0.0016	-0.0008	-0.0037	-0.017	-0.0659		-0.0491349	-0.019796	-0.00874317	-0.00438596	-0.0166742	-0.082846	-0.24981
43.1	-0.0071	-0.0033	-0.0016	-0.0008	-0.0037	-0.017	-0.0657		-0.0491349	-0.019796	-0.00874317	-0.00438596	-0.0166742	-0.082846	-0.249052
43.2	-0.007	-0.0032	-0.0016	-0.0008	-0.0037	-0.0169	-0.0655		-0.0484429	-0.0191962	-0.00874317	-0.00438596	-0.0166742	-0.0823587	-0.248294
43.3	-0.007	-0.0032	-0.0016	-0.0008	-0.0036	-0.0168	-0.0652		-0.0484429	-0.0191962	-0.00874317	-0.00438596	-0.0162235	-0.0818713	-0.247157
43.4	-0.007	-0.0032	-0.0016	-0.0008	-0.0036	-0.0167	-0.065		-0.0484429	-0.0191962	-0.00874317	-0.00438596	-0.0162235	-0.081384	-0.246399
43.5	-0.0069	-0.0032	-0.0016	-0.0008	-0.0036	-0.0166	-0.0647		-0.0477509	-0.0191962	-0.00874317	-0.00438596	-0.0162235	-0.0808967	-0.245262
43.6	-0.0069	-0.0032	-0.0016	-0.0008	-0.0036	-0.0166	-0.0645		-0.0477509	-0.0191962	-0.00874317	-0.00438596	-0.0162235	-0.0808967	-0.244503
43.7	-0.0069	-0.0032	-0.0016	-0.0008	-0.0036	-0.0165	-0.0643		-0.0477509	-0.0191962	-0.00874317	-0.00438596	-0.0162235	-0.0804094	-0.243745
43.8	-0.0068	-0.0032	-0.0016	-0.0007	-0.0036	-0.0165	-0.0641		-0.0470588	-0.0191962	-0.00874317	-0.00383772	-0.0162235	-0.0804094	-0.242987
43.9	-0.0068	-0.0032	-0.0015	-0.0007	-0.0036	-0.0164	-0.0639		-0.0470588	-0.0191962	-0.00819672	-0.00383772	-0.0162235	-0.079922	-0.242229
44	-0.0068	-0.0032	-0.0015	-0.0007	-0.0036	-0.0164	-0.0637		-0.0470588	-0.0191962	-0.00819672	-0.00383772	-0.0162235	-0.079922	-0.241471
44.1	-0.0067	-0.0032	-0.0015	-0.0007	-0.0036	-0.0163	-0.0635		-0.0463668	-0.0191962	-0.00819672	-0.00383772	-0.0162235	-0.0794347	-0.240713
44.2	-0.0067	-0.0032	-0.0015	-0.0008	-0.0036	-0.0163	-0.0633		-0.0463668	-0.0191962	-0.00819672	-0.00438596	-0.0162235	-0.0794347	-0.239955
44.3	-0.0066	-0.0032	-0.0015	-0.0008	-0.0036	-0.0162	-0.0632		-0.0456747	-0.0191962	-0.00819672	-0.00438596	-0.0162235	-0.0789474	-0.239575
44.4	-0.0066	-0.0032	-0.0015	-0.0008	-0.0035	-0.0162	-0.063		-0.0456747	-0.0191962	-0.00819672	-0.00438596	-0.0157729	-0.0789474	-0.238817
44.5	-0.0066	-0.0032	-0.0015	-0.0008	-0.0035	-0.0161	-0.0628		-0.0456747	-0.0191962	-0.00819672	-0.00438596	-0.0157729	-0.07846	-0.238059
44.6	-0.0066	-0.0032	-0.0015	-0.0008	-0.0035	-0.016	-0.0626		-0.0456747	-0.0191962	-0.00819672	-0.00438596	-0.0157729	-0.0779727	-0.237301
44.7	-0.0065	-0.0032	-0.0014	-0.0008	-0.0034	-0.016	-0.0624		-0.0449827	-0.0191962	-0.00765027	-0.00438596	-0.0153222	-0.0779727	-0.236543
44.8	-0.0065	-0.0032	-0.0014	-0.0008	-0.0034	-0.0159	-0.0622		-0.0449827	-0.0191962	-0.00765027	-0.00438596	-0.0153222	-0.0774854	-0.235785
44.9	-0.0064	-0.0032	-0.0014	-0.0008	-0.0034	-0.0159	-0.062		-0.0442907	-0.0191962	-0.00765027	-0.00438596	-0.0153222	-0.0774854	-0.235027
45	-0.0064	-0.0032	-0.0014	-0.0008	-0.0034	-0.0158	-0.0618		-0.0442907	-0.0191962	-0.00765027	-0.00438596	-0.0153222	-0.0769981	-0.234268
45.1	-0.0064	-0.0032	-0.0014	-0.0008	-0.0033	-0.0158	-0.0616		-0.0442907	-0.0191962	-0.00765027	-0.00438596	-0.0148716	-0.0769981	-0.23351
45.2	-0.0064	-0.0032	-0.0014	-0.0008	-0.0033	-0.0157	-0.0614		-0.0442907	-0.0191962	-0.00765027	-0.00438596	-0.0148716	-0.0765107	-0.232752
45.3	-0.0063	-0.0032	-0.0014	-0.0008	-0.0033	-0.0156	-0.0612		-0.0435986	-0.0191962	-0.00765027	-0.00438596	-0.0148716	-0.0760234	-0.231994
45.4	-0.0063	-0.0031	-0.0014	-0.0008	-0.0033	-0.0156	-0.061		-0.0435986	-0.0185963	-0.00765027	-0.00438596	-0.0148716	-0.0760234	-0.231236
45.5	-0.0062	-0.0031	-0.0014	-0.0007	-0.0033	-0.0156	-0.0607		-0.0429066	-0.0185963	-0.00765027	-0.00383772	-0.0148716	-0.0760234	-0.230099
45.6	-0.0062	-0.0031	-0.0014	-0.0007	-0.0033	-0.0155	-0.0605		-0.0429066	-0.0185963	-0.00765027	-0.00383772	-0.0148716	-0.0755361	-0.22934
45.7	-0.0061	-0.0031	-0.0014	-0.0007	-0.0033	-0.0155	-0.0603		-0.0422145	-0.0185963	-0.00765027	-0.00383772	-0.0148716	-0.0755361	-0.228582
45.8	-0.0061	-0.0031	-0.0014	-0.0007	-0.0033	-0.0154	-0.0601		-0.0422145	-0.0185963	-0.00765027	-0.00383772	-0.0148716	-0.0750487	-0.227824
45.9	-0.0061	-0.0031	-0.0014	-0.0008	-0.0033	-0.0154	-0.0599		-0.0422145	-0.0185963	-0.00765027	-0.00438596	-0.0148716	-0.0750487	-0.227066
46	-0.0061	-0.0031	-0.0014	-0.0008	-0.0033	-0.0153	-0.0597		-0.0422145	-0.0185963	-0.00765027	-0.00438596	-0.0148716	-0.0745614	-0.226308
46.1	-0.0061	-0.0031	-0.0014	-0.0008	-0.0033	-0.0153	-0.0595		-0.0422145	-0.0185963	-0.00765027	-0.00438596	-0.0148716	-0.0745614	-0.22555
46.2	-0.0061	-0.0031	-0.0014	-0.0007	-0.0033	-0.0153	-0.0593		-0.0422145	-0.0185963	-0.00765027	-0.00383772	-0.0148716	-0.0745614	-0.224792
46.3	-0.006	-0.0031	-0.0014	-0.0007	-0.0032	-0.0152	-0.0592		-0.0415225	-0.0185963	-0.00765027	-0.00383772	-0.0144209	-0.0740741	-0.224412
46.4	-0.006	-0.0031	-0.0014	-0.0006	-0.0032	-0.0152	-0.059		-0.0415225	-0.0185963	-0.00765027	-0.00328947	-0.0144209	-0.0740741	-0.223654
46.5	-0.006	-0.0031	-0.0014	-0.0006	-0.0032	-0.0151	-0.0588		-0.0415225	-0.0185963	-0.00765027	-0.00328947	-0.0144209	-0.0735867	-0.222896
46.6	-0.006	-0.003	-0.0014	-0.0006	-0.0032	-0.0151	-0.0587		-0.0415225	-0.0179964	-0.00765027	-0.00328947	-0.0144209	-0.0735867	-0.222517
46.7	-0.006	-0.003	-0.0014	-0.0006	-0.0032	-0.015	-0.0585		-0.0415225	-0.0179964	-0.00765027	-0.00328947	-0.0144209	-0.0730994	-0.221759
46.8	-0.006	-0.003	-0.0014	-0.0006	-0.0032	-0.015	-0.0583		-0.0415225	-0.0179964	-0.00765027	-0.00328947	-0.0144209	-0.0730994	-0.221001
46.9	-0.006	-0.003	-0.0014	-0.0006	-0.0032	-0.0149	-0.0582		-0.0415225	-0.0179964	-0.00765027	-0.00328947	-0.0144209	-0.0726121	-0.220622
47	-0.0059	-0.003	-0.0013	-0.0006	-0.0032	-0.0148	-0.058		-0.0408304	-0.0179964	-0.00710383	-0.00328947	-0.0144209	-0.0721248	-0.219864
47.1	-0.0059	-0.003	-0.0013	-0.0006	-0.0031	-0.0148	-0.0578		-0.0408304	-0.0179964	-0.00710383	-0.00328947	-0.0139703	-0.0721248	-0.219105
47.2	-0.0058	-0.0029	-0.0013	-0.0006	-0.0031	-0.0147	-0.0577		-0.0401384	-0.0173965	-0.00710383	-0.00328947	-0.0139703	-0.0716374	-0.218726
47.3	-0.0058	-0.0029	-0.0013	-0.0006	-0.0031	-0.0146	-0.0575		-0.0401384	-0.0173965	-0.00710383	-0.00328947	-0.0139703	-0.0711501	-0.217968
47.4	-0.0058	-0.0029	-0.0013	-0.0006	-0.0031	-0.0146	-0.0573		-0.0401384	-0.0173965	-0.00710383	-0.00328947	-0.0139703	-0.0711501	-0.21721
47.5	-0.0057	-0.0029	-0.0013	-0.0006	-0.0031	-0.0145	-0.0571		-0.0394464	-0.0173965	-0.00710383	-0.00328947	-0.0139703	-0.0706628	-0.216452
47.6	-0.0057	-0.003	-0.0013	-0.0006	-0.003	-0.0145	-0.0569		-0.0394464	-0.0179964	-0.00710383	-0.00328947	-0.0135196	-0.0706628	-0.215694
47.7	-0.0057	-0.003	-0.0013	-0.0006	-0.003	-0.0145	-0.0567		-0.0394464	-0.0179964	-0.00710383	-0.00328947	-0.0135196	-0.0706628	-0.214936
47.8	-0.0057	-0.003	-0.0013	-0.0006	-0.003	-0.0144	-0.0566		-0.0394464	-0.0179964	-0.00710383	-0.00328947	-0.0135196	-0.0701754	-0.214556
47.9	-0.0056	-0.003	-0.0013	-0.0006	-0.003	-0.0144	-0.0564		-0.0387543	-0.0179964	-0.00710383	-0.00328947	-0.0135196	-0.0701754	-0.213798
48	-0.0056	-0.003	-0.0013	-0.0005	-0.003	-0.0144	-0.0562		-0.0387543	-0.0179964	-0.00710383	-0.00274123	-0.0135196	-0.0701754	-0.21304
48.1	-0.0056	-0.003	-0.0013	-0.0005	-0.003	-0.0143	-0.056		-0.0387543	-0.0179964	-0.00710383	-0.00274123	-0.0135196	-0.0696881	-0.212282
48.2	-0.0056	-0.0031	-0.0013	-0.0005	-0.0029	-0.0143	-0.0559		-0.0387543	-0.0185963	-0.00710383	-0.00274123	-0.0130689	-0.0696881	-0.211903
48.3	-0.0056	-0.0031	-0.0013	-0.0006	-0.0029	-0.0143	-0.0557		-0.0387543	-0.0185963	-0.00710383	-0.00328947	-0.0130689	-0.0696881	-0.211145
48.4	-0.0056	-0.0031	-0.0012	-0.0006	-0.0029	-0.0142	-0.0555		-0.0387543	-0.0185963	-0.00655738	-0.00328947	-0.0130689	-0.0692008	-0.210387
48.5	-0.0056	-0.0031	-0.0012	-0.0006	-0.0029	-0.0142	-0.0554		-0.0387543	-0.0185963	-0.00655738	-0.00328947	-0.0130689	-0.0692008	-0.210008
48.6	-0.0056	-0.0031	-0.0012	-0.0006	-0.0029	-0.0141	-0.0553		-0.0387543	-0.0185963	-0.00655738	-0.00328947	-0.0130689	-0.0687135	-0.209629
48.7	-0.0055	-0.003	-0.0012	-0.0006	-0.0029	-0.0141	-0.0551		-0.0380623	-0.0179964	-0.00655738	-0.00328947	-0.0130689	-0.0687135	-0.20887
48.8	-0.0055	-0.003	-0.0012	-0.0006	-0.0029	-0.014	-0.055		-0.0380623	-0.0179964	-0.00655738	-0.00328947	-0.0130689	-0.0682261	-0.208491
48.9	-0.0055	-0.003	-0.0012	-0.0006	-0.0029	-0.014	-0.0549		-0.0380623	-0.0179964	-0.00655738	-0.00328947	-0.0130689	-0.0682261	-0.208112
49	-0.0055	-0.003	-0.0012	-0.0006	-0.0029	-0.0139	-0.0548		-0.0380623	-0.0179964	-0.00655738	-0.00328947	-0.0130689	-0.0677388	-0.207733
49.1	-0.0055	-0.0029	-0.0012	-0.0006	-0.0029	-0.0139	-0.0546		-0.0380623	-0.0173965	-0.00655738	-0.00328947	-0.0130689	-0.0677388	-0.206975
49.2	-0.0054	-0.0029	-0.0012	-0.0006	-0.0029	-0.0139	-0.0545		-0.0373702	-0.0173965	-0.00655738	-0.00328947	-0.0130689	-0.0677388	-0.206596
49.3	-0.0054	-0.0029	-0.0012	-0.0006	-0.0029	-0.0138	-0.0543		-0.0373702	-0.0173965	-0.00655738	-0.00328947	-0.0130689	-0.0672515	-0.205838
49.4	-0.0054	-0.0029	-0.0012	-0.0006	-0.0029	-0.0138	-0.0542		-0.0373702	-0.0173965	-0.00655738	-0.00328947	-0.0130689	-0.0672515	-0.205459
49.5	-0.0054	-0.0029	-0.0012	-0.0006	-0.0029	-0.0137	-0.054		-0.0373702	-0.0173965	-0.00655738	-0.00328947	-0.0130689	-0.0667641	-0.204701
49.6	-0.0053	-0.0029	-0.0012	-0.0006	-0.0029	-0.0137	-0.0538		-0.0366782	-0.0173965	-0.00655738	-0.00328947	-0.0130689	-0.0667641	-0.203942
49.7	-0.0053	-0.0029	-0.0011	-0.0005	-0.0029	-0.0137	-0.0537		-0.0366782	-0.0173965	-0.00601093	-0.00274123	-0.0130689	-0.0667641	-0.203563
49.8	-0.0053	-0.0029	-0.0011	-0.0005	-0.0029	-0.0137	-0.0535		-0.0366782	-0.0173965	-0.00601093	-0.00274123	-0.0130689	-0.0667641	-0.202805
49.9	-0.0053	-0.0029	-0.0011	-0.0005	-0.0028	-0.0137	-0.0534		-0.0366782	-0.0173965	-0.00601093	-0.00274123	-0.0126183	-0.0667641	-0.202426
50	-0.0053	-0.0029	-0.0011	-0.0005	-0.0028	-0.0136	-0.0532		-0.0366782	-0.0173965	-0.00601093	-0.00274123	-0.0126183	-0.0662768	-0.201668
50.1	-0.0053	-0.0029	-0.0011	-0.0005	-0.0028	-0.0136	-0.053		-0.0366782	-0.0173965	-0.00601093	-0.00274123	-0.0126183	-0.0662768	-0.20091
50.2	-0.0053	-0.0029	-0.0011	-0.0004	-0.0028	-0.0135	-0.0529		-0.0366782	-0.0173965	-0.00601093	-0.00219298	-0.0126183	-0.0657895	-0.200531
50.3	-0.0053	-0.0029	-0.0011	-0.0005	-0.0027	-0.0135	-0.0527		-0.0366782	-0.0173965	-0.00601093	-0.00274123	-0.0121676	-0.0657895	-0.199773
50.4	-0.0053	-0.0029	-0.0011	-0.0005	-0.0027	-0.0134	-0.0526		-0.0366782	-0.0173965	-0.00601093	-0.00274123	-0.0121676	-0.0653021	-0.199393
50.5	-0.0053	-0.0029	-0.0011	-0.0005	-0.0027	-0.0134	-0.0525		-0.0366782	-0.0173965	-0.00601093	-0.00274123	-0.0121676	-0.0653021	-0.199014
50.6	-0.0053	-0.0029	-0.0011	-0.0005	-0.0027	-0.0133	-0.0523		-0.0366782	-0.0173965	-0.00601093	-0.00274123	-0.0121676	-0.0648148	-0.198256
50.7	-0.0052	-0.0029	-0.0011	-0.0005	-0.0027	-0.0133	-0.0522		-0.0359862	-0.0173965	-0.00601093	-0.00274123	-0.0121676	-0.0648148	-0.197877
50.8	-0.0052	-0.0029	-0.0011	-0.0005	-0.0027	-0.0133	-0.0521		-0.0359862	-0.0173965	-0.00601093	-0.00274123	-0.0121676	-0.0648148	-0.197498
50.9	-0.0052	-0.0029	-0.0011	-0.0005	-0.0027	-0.0132	-0.0519		-0.0359862	-0.0173965	-0.00601093	-0.00274123	-0.0121676	-0.0643275	-0.19674
51	-0.0051	-0.003	-0.0011	-0.0005	-0.0027	-0.0132	-0.0518		-0.0352941	-0.0179964	-0.00601093	-0.00274123	-0.0121676	-0.0643275	-0.196361
51.1	-0.0051	-0.0029	-0.0011	-0.0005	-0.0027	-0.0132	-0.0516		-0.0352941	-0.0173965	-0.00601093	-0.00274123	-0.0121676	-0.0643275	-0.195603
51.2	-0.005	-0.003	-0.0011	-0.0005	-0.0027	-0.0132	-0.0515		-0.0346021	-0.0179964	-0.00601093	-0.00274123	-0.0121676	-0.0643275	-0.195224
51.3	-0.005	-0.0029	-0.0011	-0.0005	-0.0027	-0.0131	-0.0514		-0.0346021	-0.0173965	-0.00601093	-0.00274123	-0.0121676	-0.0638402	-0.194845
51.4	-0.005	-0.0029	-0.001	-0.0005	-0.0027	-0.0131	-0.0512		-0.0346021	-0.0173965	-0.00546448	-0.00274123	-0.0121676	-0.0638402	-0.194086
51.5	-0.005	-0.0029	-0.001	-0.0004	-0.0027	-0.0131	-0.0511		-0.0346021	-0.0173965	-0.00546448	-0.00219298	-0.0121676	-0.0638402	-0.193707
51.6	-0.005	-0.0029	-0.001	-0.0004	-0.0027	-0.0131	-0.051		-0.0346021	-0.0173965	-0.00546448	-0.00219298	-0.0121676	-0.0638402	-0.193328
51.7	-0.005	-0.0029	-0.001	-0.0004	-0.0027	-0.013	-0.0508		-0.0346021	-0.0173965	-0.00546448	-0.00219298	-0.0121676	-0.0633528	-0.19257
51.8	-0.005	-0.0029	-0.001	-0.0004	-0.0027	-0.013	-0.0507		-0.0346021	-0.0173965	-0.00546448	-0.00219298	-0.0121676	-0.0633528	-0.192191
51.9	-0.005	-0.0028	-0.001	-0.0003	-0.0026	-0.013	-0.0505		-0.0346021	-0.0167966	-0.00546448	-0.00164474	-0.011717	-0.0633528	-0.191433
52	-0.005	-0.0028	-0.001	-0.0003	-0.0026	-0.013	-0.0504		-0.0346021	-0.0167966	-0.00546448	-0.00164474	-0.011717	-0.0633528	-0.191054
52.1	-0.005	-0.0028	-0.001	-0.0003	-0.0026	-0.0129	-0.0503		-0.0346021	-0.0167966	-0.00546448	-0.00164474	-0.011717	-0.0628655	-0.190675
52.2	-0.005	-0.0028	-0.001	-0.0003	-0.0026	-0.0129	-0.0502		-0.0346021	-0.0167966	-0.00546448	-0.00164474	-0.011717	-0.0628655	-0.190296
52.3	-0.0051	-0.0028	-0.001	-0.0003	-0.0026	-0.0129	-0.05		-0.0352941	-0.0167966	-0.00546448	-0.00164474	-0.011717	-0.0628655	-0.189538
52.4	-0.0051	-0.0028	-0.001	-0.0003	-0.0026	-0.0128	-0.0499		-0.0352941	-0.0167966	-0.00546448	-0.00164474	-0.011717	-0.0623782	-0.189158
52.5	-0.0051	-0.0027	-0.001	-0.0003	-0.0025	-0.0128	-0.0498		-0.0352941	-0.0161968	-0.00546448	-0.00164474	-0.0112663	-0.0623782	-0.188779
52.6	-0.0051	-0.0027	-0.001	-0.0004	-0.0025	-0.0128	-0.0496		-0.0352941	-0.0161968	-0.00546448	-0.00219298	-0.0112663	-0.0623782	-0.188021
52.7	-0.0051	-0.0027	-0.001	-0.0004	-0.0025	-0.0127	-0.0495		-0.0352941	-0.0161968	-0.00546448	-0.00219298	-0.0112663	-0.0618908	-0.187642
52.8	-0.0051	-0.0027	-0.001	-0.0004	-0.0025	-0.0127	-0.0494		-0.0352941	-0.0161968	-0.00546448	-0.00219298	-0.0112663	-0.0618908	-0.187263
52.9	-0.0051	-0.0027	-0.001	-0.0004	-0.0025	-0.0127	-0.0493		-0.0352941	-0.0161968	-0.00546448	-0.00219298	-0.0112663	-0.0618908	-0.186884
53	-0.0051	-0.0027	-0.001	-0.0005	-0.0026	-0.0127	-0.0492		-0.0352941	-0.0161968	-0.00546448	-0.00274123	-0.011717	-0.0618908	-0.186505
53.1	-0.0051	-0.0027	-0.001	-0.0004	-0.0026	-0.0126	-0.0491		-0.0352941	-0.0161968	-0.00546448	-0.00219298	-0.011717	-0.0614035	-0.186126
53.2	-0.0051	-0.0027	-0.001	-0.0004	-0.0026	-0.0126	-0.0489		-0.0352941	-0.0161968	-0.00546448	-0.00219298	-0.011717	-0.0614035	-0.185368
53.3	-0.0051	-0.0027	-0.001	-0.0004	-0.0026	-0.0126	-0.0488		-0.0352941	-0.0161968	-0.00546448	-0.00219298	-0.011717	-0.0614035	-0.184989
53.4	-0.0051	-0.0027	-0.001	-0.0004	-0.0026	-0.0126	-0.0487		-0.0352941	-0.0161968	-0.00546448	-0.00219298	-0.011717	-0.0614035	-0.18461
53.5	-0.0051	-0.0027	-0.001	-0.0005	-0.0026	-0.0125	-0.0485		-0.0352941	-0.0161968	-0.00546448	-0.00274123	-0.011717	-0.0609162	-0.183851
53.6	-0.005	-0.0027	-0.001	-0.0005	-0.0026	-0.0125	-0.0484		-0.0346021	-0.0161968	-0.00546448	-0.00274123	-0.011717	-0.0609162	-0.183472
53.7	-0.005	-0.0027	-0.001	-0.0005	-0.0026	-0.0124	-0.0483		-0.0346021	-0.0161968	-0.00546448	-0.00274123	-0.011717	-0.0604288	-0.183093
53.8	-0.005	-0.0027	-0.001	-0.0005	-0.0026	-0.0124	-0.0482		-0.0346021	-0.0161968	-0.00546448	-0.00274123	-0.011717	-0.0604288	-0.182714
53.9	-0.005	-0.0027	-0.001	-0.0004	-0.0025	-0.0123	-0.0481		-0.0346021	-0.0161968	-0.00546448	-0.00219298	-0.0112663	-0.0599415	-0.182335
54	-0.005	-0.0027	-0.0009	-0.0004	-0.0025	-0.0123	-0.048		-0.0346021	-0.0161968	-0.00491803	-0.00219298	-0.0112663	-0.0599415	-0.181956
54.1	-0.0049	-0.0027	-0.0009	-0.0004	-0.0025	-0.0123	-0.0478		-0.03391	-0.0161968	-0.00491803	-0.00219298	-0.0112663	-0.0599415	-0.181198
54.2	-0.0049	-0.0027	-0.0009	-0.0004	-0.0025	-0.0122	-0.0478		-0.03391	-0.0161968	-0.00491803	-0.00219298	-0.0112663	-0.0594542	-0.181198
54.3	-0.0049	-0.0027	-0.0009	-0.0004	-0.0025	-0.0122	-0.0477		-0.03391	-0.0161968	-0.00491803	-0.00219298	-0.0112663	-0.0594542	-0.180819
54.4	-0.0049	-0.0027	-0.0009	-0.0004	-0.0025	-0.0122	-0.0476		-0.03391	-0.0161968	-0.00491803	-0.00219298	-0.0112663	-0.0594542	-0.18044
54.5	-0.0049	-0.0027	-0.001	-0.0004	-0.0024	-0.0122	-0.0474		-0.03391	-0.0161968	-0.00546448	-0.00219298	-0.0108157	-0.0594542	-0.179682
54.6	-0.0048	-0.0027	-0.0009	-0.0005	-0.0024	-0.0122	-0.0473		-0.033218	-0.0161968	-0.00491803	-0.00274123	-0.0108157	-0.0594542	-0.179303
54.7	-0.0048	-0.0028	-0.0009	-0.0005	-0.0024	-0.0122	-0.0472		-0.033218	-0.0167966	-0.00491803	-0.00274123	-0.0108157	-0.0594542	-0.178923
54.8	-0.0048	-0.0028	-0.0009	-0.0005	-0.0024	-0.0121	-0.0471		-0.033218	-0.0167966	-0.00491803	-0.00274123	-0.0108157	-0.0589669	-0.178544
54.9	-0.0048	-0.0028	-0.0009	-0.0005	-0.0024	-0.0121	-0.047		-0.033218	-0.0167966	-0.00491803	-0.00274123	-0.0108157	-0.0589669	-0.178165
55	-0.0047	-0.0028	-0.0009	-0.0005	-0.0025	-0.012	-0.0469		-0.032526	-0.0167966	-0.00491803	-0.00274123	-0.0112663	-0.0584795	-0.177786
55.1	-0.0047	-0.0028	-0.0009	-0.0005	-0.0025	-0.012	-0.0467		-0.032526	-0.0167966	-0.00491803	-0.00274123	-0.0112663	-0.0584795	-0.177028
55.2	-0.0047	-0.0028	-0.0009	-0.0005	-0.0025	-0.012	-0.0466		-0.032526	-0.0167966	-0.00491803	-0.00274123	-0.0112663	-0.0584795	-0.176649
55.3	-0.0047	-0.0027	-0.0009	-0.0005	-0.0024	-0.012	-0.0465		-0.032526	-0.0161968	-0.00491803	-0.00274123	-0.0108157	-0.0584795	-0.17627
55.4	-0.0047	-0.0027	-0.0008	-0.0004	-0.0024	-0.0119	-0.0464		-0.032526	-0.0161968	-0.00437158	-0.00219298	-0.0108157	-0.0579922	-0.175891
55.5	-0.0047	-0.0027	-0.0009	-0.0004	-0.0024	-0.0119	-0.0463		-0.032526	-0.0161968	-0.00491803	-0.00219298	-0.0108157	-0.0579922	-0.175512
55.6	-0.0047	-0.0027	-0.0009	-0.0004	-0.0024	-0.0119	-0.0461		-0.032526	-0.0161968	-0.00491803	-0.00219298	-0.0108157	-0.0579922	-0.174754
55.7	-0.0047	-0.0026	-0.0009	-0.0004	-0.0024	-0.0119	-0.046		-0.032526	-0.0155969	-0.00491803	-0.00219298	-0.0108157	-0.0579922	-0.174375
55.8	-0.0047	-0.0026	-0.0009	-0.0004	-0.0024	-0.0119	-0.0459		-0.032526	-0.0155969	-0.00491803	-0.00219298	-0.0108157	-0.0579922	-0.173995
55.9	-0.0047	-0.0026	-0.0009	-0.0003	-0.0024	-0.0119	-0.0458		-0.032526	-0.0155969	-0.00491803	-0.00164474	-0.0108157	-0.0579922	-0.173616
56	-0.0047	-0.0026	-0.0009	-0.0003	-0.0024	-0.0119	-0.0457		-0.032526	-0.0155969	-0.00491803	-0.00164474	-0.0108157	-0.0579922	-0.173237
56.1	-0.0047	-0.0026	-0.0009	-0.0003	-0.0024	-0.0118	-0.0456		-0.032526	-0.0155969	-0.00491803	-0.00164474	-0.0108157	-0.0575049	-0.172858
56.2	-0.0047	-0.0026	-0.0009	-0.0003	-0.0024	-0.0118	-0.0455		-0.032526	-0.0155969	-0.00491803	-0.00164474	-0.0108157	-0.0575049	-0.172479
56.3	-0.0047	-0.0026	-0.0009	-0.0003	-0.0024	-0.0118	-0.0453		-0.032526	-0.0155969	-0.00491803	-0.00164474	-0.0108157	-0.0575049	-0.171721
56.4	-0.0047	-0.0026	-0.0009	-0.0003	-0.0024	-0.0117	-0.0453		-0.032526	-0.0155969	-0.00491803	-0.00164474	-0.0108157	-0.0570175	-0.171721
56.5	-0.0047	-0.0026	-0.0009	-0.0003	-0.0024	-0.0117	-0.0451		-0.032526	-0.0155969	-0.00491803	-0.00164474	-0.0108157	-0.0570175	-0.170963
56.6	-0.0047	-0.0026	-0.0008	-0.0003	-0.0024	-0.0117	-0.0451		-0.032526	-0.0155969	-0.00437158	-0.00164474	-0.0108157	-0.0570175	-0.170963
56.7	-0.0047	-0.0026	-0.0008	-0.0003	-0.0024	-0.0116	-0.045		-0.032526	-0.0155969	-0.00437158	-0.00164474	-0.0108157	-0.0565302	-0.170584
56.8	-0.0047	-0.0026	-0.0008	-0.0003	-0.0024	-0.0116	-0.0449		-0.032526	-0.0155969	-0.00437158	-0.00164474	-0.0108157	-0.0565302	-0.170205
56.9	-0.0047	-0.0027	-0.0008	-0.0003	-0.0024	-0.0116	-0.0449		-0.032526	-0.0161968	-0.00437158	-0.00164474	-0.0108157	-0.0565302	-0.170205
57	-0.0046	-0.0027	-0.0009	-0.0003	-0.0024	-0.0116	-0.0448		-0.0318339	-0.0161968	-0.00491803	-0.00164474	-0.0108157	-0.0565302	-0.169826
57.1	-0.0046	-0.0027	-0.0009	-0.0003	-0.0023	-0.0115	-0.0447		-0.0318339	-0.0161968	-0.00491803	-0.00164474	-0.010365	-0.0560429	-0.169447
57.2	-0.0046	-0.0027	-0.0009	-0.0003	-0.0023	-0.0115	-0.0446		-0.0318339	-0.0161968	-0.00491803	-0.00164474	-0.010365	-0.0560429	-0.169067
57.3	-0.0045	-0.0027	-0.0009	-0.0003	-0.0023	-0.0115	-0.0445		-0.0311419	-0.0161968	-0.00491803	-0.00164474	-0.010365	-0.0560429	-0.168688
57.4	-0.0045	-0.0027	-0.0009	-0.0003	-0.0023	-0.0114	-0.0444		-0.0311419	-0.0161968	-0.00491803	-0.00164474	-0.010365	-0.0555556	-0.168309
57.5	-0.0045	-0.0027	-0.0009	-0.0003	-0.0023	-0.0114	-0.0443		-0.0311419	-0.0161968	-0.00491803	-0.00164474	-0.010365	-0.0555556	-0.16793
57.6	-0.0045	-0.0027	-0.0009	-0.0003	-0.0023	-0.0114	-0.0442		-0.0311419	-0.0161968	-0.00491803	-0.00164474	-0.010365	-0.0555556	-0.167551
57.7	-0.0045	-0.0027	-0.0009	-0.0003	-0.0023	-0.0114	-0.0441		-0.0311419	-0.0161968	-0.00491803	-0.00164474	-0.010365	-0.0555556	-0.167172
57.8	-0.0045	-0.0027	-0.0008	-0.0003	-0.0023	-0.0113	-0.044		-0.0311419	-0.0161968	-0.00437158	-0.00164474	-0.010365	-0.0550682	-0.166793
57.9	-0.0045	-0.0027	-0.0008	-0.0004	-0.0022	-0.0113	-0.0438		-0.0311419	-0.0161968	-0.00437158	-0.00219298	-0.00991438	-0.0550682	-0.166035
58	-0.0045	-0.0026	-0.0008	-0.0004	-0.0023	-0.0113	-0.0437		-0.0311419	-0.0155969	-0.00437158	-0.00219298	-0.010365	-0.0550682	-0.165656
58.1	-0.0045	-0.0026	-0.0008	-0.0004	-0.0023	-0.0113	-0.0436		-0.0311419	-0.0155969	-0.00437158	-0.00219298	-0.010365	-0.0550682	-0.165277
58.2	-0.0045	-0.0026	-0.0008	-0.0004	-0.0023	-0.0113	-0.0435		-0.0311419	-0.0155969	-0.00437158	-0.00219298	-0.010365	-0.0550682	-0.164898
58.3	-0.0045	-0.0026	-0.0007	-0.0004	-0.0023	-0.0113	-0.0434		-0.0311419	-0.0155969	-0.00382514	-0.00219298	-0.010365	-0.0550682	-0.164519
58.4	-0.0045	-0.0026	-0.0007	-0.0004	-0.0023	-0.0113	-0.0433		-0.0311419	-0.0155969	-0.00382514	-0.00219298	-0.010365	-0.0550682	-0.164139
58.5	-0.0045	-0.0027	-0.0008	-0.0004	-0.0023	-0.0113	-0.0432		-0.0311419	-0.0161968	-0.00437158	-0.00219298	-0.010365	-0.0550682	-0.16376
58.6	-0.0044	-0.0026	-0.0008	-0.0004	-0.0023	-0.0113	-0.0431		-0.0304498	-0.0155969	-0.00437158	-0.00219298	-0.010365	-0.0550682	-0.163381
58.7	-0.0044	-0.0027	-0.0008	-0.0003	-0.0023	-0.0113	-0.043		-0.0304498	-0.0161968	-0.00437158	-0.00164474	-0.010365	-0.0550682	-0.163002
58.8	-0.0044	-0.0027	-0.0008	-0.0003	-0.0023	-0.0112	-0.0429		-0.0304498	-0.0161968	-0.00437158	-0.00164474	-0.010365	-0.0545809	-0.162623
58.9	-0.0044	-0.0027	-0.0008	-0.0003	-0.0023	-0.0112	-0.0428		-0.0304498	-0.0161968	-0.00437158	-0.00164474	-0.010365	-0.0545809	-0.162244
59	-0.0044	-0.0027	-0.0008	-0.0003	-0.0023	-0.0112	-0.0427		-0.0304498	-0.0161968	-0.00437158	-0.00164474	-0.010365	-0.0545809	-0.161865
59.1	-0.0044	-0.0026	-0.0008	-0.0003	-0.0023	-0.0112	-0.0427		-0.0304498	-0.0155969	-0.00437158	-0.00164474	-0.010365	-0.0545809	-0.161865
59.2	-0.0044	-0.0026	-0.0008	-0.0003	-0.0023	-0.0112	-0.0426		-0.0304498	-0.0155969	-0.00437158	-0.00164474	-0.010365	-0.0545809	-0.161486
59.3	-0.0044	-0.0026	-0.0008	-0.0003	-0.0023	-0.0112	-0.0425		-0.0304498	-0.0155969	-0.00437158	-0.00164474	-0.010365	-0.0545809	-0.161107
59.4	-0.0044	-0.0026	-0.0008	-0.0003	-0.0023	-0.0112	-0.0424		-0.0304498	-0.0155969	-0.00437158	-0.00164474	-0.010365	-0.0545809	-0.160728
59.5	-0.0044	-0.0026	-0.0008	-0.0003	-0.0023	-0.0111	-0.0423		-0.0304498	-0.0155969	-0.00437158	-0.00164474	-0.010365	-0.0540936	-0.160349
59.6	-0.0043	-0.0026	-0.0008	-0.0003	-0.0023	-0.0111	-0.0422		-0.0297578	-0.0155969	-0.00437158	-0.00164474	-0.010365	-0.0540936	-0.15997
59.7	-0.0043	-0.0026	-0.0008	-0.0002	-0.0023	-0.0111	-0.0421		-0.0297578	-0.0155969	-0.00437158	-0.00109649	-0.010365	-0.0540936	-0.159591
59.8	-0.0043	-0.0026	-0.0008	-0.0002	-0.0024	-0.0111	-0.0421		-0.0297578	-0.0155969	-0.00437158	-0.00109649	-0.0108157	-0.0540936	-0.159591
59.9	-0.0043	-0.0026	-0.0008	-0.0002	-0.0024	-0.0111	-0.042		-0.0297578	-0.0155969	-0.00437158	-0.00109649	-0.0108157	-0.0540936	-0.159212
60	-0.0044	-0.0026	-0.0008	-0.0002	-0.0024	-0.0111	-0.0419		-0.0304498	-0.0155969	-0.00437158	-0.00109649	-0.0108157	-0.0540936	-0.158832
60.1	-0.0043	-0.0026	-0.0008	-0.0002	-0.0024	-0.011	-0.0418		-0.0297578	-0.0155969	-0.00437158	-0.00109649	-0.0108157	-0.0536062	-0.158453
60.2	-0.0043	-0.0026	-0.0008	-0.0002	-0.0024	-0.011	-0.0417		-0.0297578	-0.0155969	-0.00437158	-0.00109649	-0.0108157	-0.0536062	-0.158074
60.3	-0.0043	-0.0025	-0.0008	-0.0002	-0.0024	-0.0109	-0.0416		-0.0297578	-0.014997	-0.00437158	-0.00109649	-0.0108157	-0.0531189	-0.157695
60.4	-0.0043	-0.0025	-0.0007	-0.0002	-0.0024	-0.0109	-0.0415		-0.0297578	-0.014997	-0.00382514	-0.00109649	-0.0108157	-0.0531189	-0.157316
60.5	-0.0043	-0.0025	-0.0007	-0.0002	-0.0024	-0.0109	-0.0415		-0.0297578	-0.014997	-0.00382514	-0.00109649	-0.0108157	-0.0531189	-0.157316
60.6	-0.0043	-0.0025	-0.0007	-0.0002	-0.0024	-0.0109	-0.0414		-0.0297578	-0.014997	-0.00382514	-0.00109649	-0.0108157	-0.0531189	-0.156937
60.7	-0.0043	-0.0025	-0.0008	-0.0003	-0.0024	-0.0108	-0.0413		-0.0297578	-0.014997	-0.00437158	-0.00164474	-0.0108157	-0.0526316	-0.156558
60.8	-0.0043	-0.0025	-0.0007	-0.0003	-0.0024	-0.0108	-0.0412		-0.0297578	-0.014997	-0.00382514	-0.00164474	-0.0108157	-0.0526316	-0.156179
60.9	-0.0042	-0.0025	-0.0007	-0.0002	-0.0024	-0.0108	-0.0411		-0.0290657	-0.014997	-0.00382514	-0.00109649	-0.0108157	-0.0526316	-0.1558
61	-0.0042	-0.0025	-0.0007	-0.0002	-0.0024	-0.0108	-0.041		-0.0290657	-0.014997	-0.00382514	-0.00109649	-0.0108157	-0.0526316	-0.155421
61.1	-0.0042	-0.0025	-0.0008	-0.0002	-0.0023	-0.0108	-0.041		-0.0290657	-0.014997	-0.00437158	-0.00109649	-0.010365	-0.0526316	-0.155421
61.2	-0.0042	-0.0025	-0.0008	-0.0002	-0.0023	-0.0108	-0.0409		-0.0290657	-0.014997	-0.00437158	-0.00109649	-0.010365	-0.0526316	-0.155042
61.3	-0.0042	-0.0025	-0.0008	-0.0002	-0.0023	-0.0108	-0.0408		-0.0290657	-0.014997	-0.00437158	-0.00109649	-0.010365	-0.0526316	-0.154663
61.4	-0.0041	-0.0025	-0.0008	-0.0002	-0.0023	-0.0108	-0.0407		-0.0283737	-0.014997	-0.00437158	-0.00109649	-0.010365	-0.0526316	-0.154284
61.5	-0.0041	-0.0025	-0.0008	-0.0002	-0.0023	-0.0108	-0.0406		-0.0283737	-0.014997	-0.00437158	-0.00109649	-0.010365	-0.0526316	-0.153904
61.6	-0.0041	-0.0025	-0.0008	-0.0002	-0.0023	-0.0107	-0.0406		-0.0283737	-0.014997	-0.00437158	-0.00109649	-0.010365	-0.0521442	-0.153904
61.7	-0.0041	-0.0025	-0.0008	-0.0002	-0.0023	-0.0108	-0.0405		-0.0283737	-0.014997	-0.00437158	-0.00109649	-0.010365	-0.0526316	-0.153525
61.8	-0.0041	-0.0025	-0.0007	-0.0002	-0.0023	-0.0107	-0.0404		-0.0283737	-0.014997	-0.00382514	-0.00109649	-0.010365	-0.0521442	-0.153146
61.9	-0.0041	-0.0025	-0.0007	-0.0002	-0.0023	-0.0107	-0.0403		-0.0283737	-0.014997	-0.00382514	-0.00109649	-0.010365	-0.0521442	-0.152767
62	-0.0041	-0.0025	-0.0007	-0.0002	-0.0023	-0.0107	-0.0403		-0.0283737	-0.014997	-0.00382514	-0.00109649	-0.010365	-0.0521442	-0.152767
62.1	-0.0041	-0.0025	-0.0006	-0.0002	-0.0024	-0.0107	-0.0402		-0.0283737	-0.014997	-0.00327869	-0.00109649	-0.0108157	-0.0521442	-0.152388
62.2	-0.0041	-0.0025	-0.0006	-0.0002	-0.0023	-0.0107	-0.0401		-0.0283737	-0.014997	-0.00327869	-0.00109649	-0.010365	-0.0521442	-0.152009
62.3	-0.0041	-0.0025	-0.0006	-0.0002	-0.0023	-0.0106	-0.04		-0.0283737	-0.014997	-0.00327869	-0.00109649	-0.010365	-0.0516569	-0.15163
62.4	-0.0041	-0.0025	-0.0006	-0.0003	-0.0023	-0.0106	-0.04		-0.0283737	-0.014997	-0.00327869	-0.00164474	-0.010365	-0.0516569	-0.15163
62.5	-0.004	-0.0024	-0.0006	-0.0002	-0.0023	-0.0106	-0.0399		-0.0276817	-0.0143971	-0.00327869	-0.00109649	-0.010365	-0.0516569	-0.151251
62.6	-0.004	-0.0025	-0.0006	-0.0002	-0.0023	-0.0106	-0.0398		-0.0276817	-0.014997	-0.00327869	-0.00109649	-0.010365	-0.0516569	-0.150872
62.7	-0.004	-0.0025	-0.0006	-0.0002	-0.0023	-0.0106	-0.0397		-0.0276817	-0.014997	-0.00327869	-0.00109649	-0.010365	-0.0516569	-0.150493
62.8	-0.004	-0.0025	-0.0007	-0.0002	-0.0023	-0.0106	-0.0396		-0.0276817	-0.014997	-0.00382514	-0.00109649	-0.010365	-0.0516569	-0.150114
62.9	-0.004	-0.0025	-0.0007	-0.0002	-0.0023	-0.0106	-0.0396		-0.0276817	-0.014997	-0.00382514	-0.00109649	-0.010365	-0.0516569	-0.150114
63	-0.004	-0.0024	-0.0007	-0.0003	-0.0022	-0.0106	-0.0395		-0.0276817	-0.0143971	-0.00382514	-0.00164474	-0.00991438	-0.0516569	-0.149735
63.1	-0.004	-0.0024	-0.0007	-0.0003	-0.0022	-0.0105	-0.0395		-0.0276817	-0.0143971	-0.00382514	-0.00164474	-0.00991438	-0.0511696	-0.149735
63.2	-0.004	-0.0024	-0.0007	-0.0002	-0.0022	-0.0105	-0.0394		-0.0276817	-0.0143971	-0.00382514	-0.00109649	-0.00991438	-0.0511696	-0.149356
63.3	-0.0041	-0.0024	-0.0007	-0.0002	-0.0022	-0.0105	-0.0393		-0.0283737	-0.0143971	-0.00382514	-0.00109649	-0.00991438	-0.0511696	-0.148976
63.4	-0.0041	-0.0024	-0.0007	-0.0002	-0.0023	-0.0105	-0.0392		-0.0283737	-0.0143971	-0.00382514	-0.00109649	-0.010365	-0.0511696	-0.148597
63.5	-0.0041	-0.0025	-0.0007	-0.0002	-0.0022	-0.0105	-0.0391		-0.0283737	-0.014997	-0.00382514	-0.00109649	-0.00991438	-0.0511696	-0.148218
63.6	-0.0041	-0.0024	-0.0007	-0.0002	-0.0022	-0.0105	-0.0391		-0.0283737	-0.0143971	-0.00382514	-0.00109649	-0.00991438	-0.0511696	-0.148218
63.7	-0.0041	-0.0025	-0.0007	-0.0002	-0.0022	-0.0105	-0.039		-0.0283737	-0.014997	-0.00382514	-0.00109649	-0.00991438	-0.0511696	-0.147839
63.8	-0.0041	-0.0024	-0.0007	-0.0002	-0.0023	-0.0104	-0.0389		-0.0283737	-0.0143971	-0.00382514	-0.00109649	-0.010365	-0.0506823	-0.14746
63.9	-0.004	-0.0025	-0.0006	-0.0002	-0.0023	-0.0104	-0.0389		-0.0276817	-0.014997	-0.00327869	-0.00109649	-0.010365	-0.0506823	-0.14746
64	-0.004	-0.0025	-0.0006	-0.0002	-0.0023	-0.0104	-0.0388		-0.0276817	-0.014997	-0.00327869	-0.00109649	-0.010365	-0.0506823	-0.147081
64.1	-0.004	-0.0025	-0.0006	-0.0001	-0.0023	-0.0103	-0.0387		-0.0276817	-0.014997	-0.00327869	-0.000548246	-0.010365	-0.0501949	-0.146702
64.2	-0.0039	-0.0025	-0.0006	-0.0001	-0.0023	-0.0103	-0.0386		-0.0269896	-0.014997	-0.00327869	-0.000548246	-0.010365	-0.0501949	-0.146323
64.3	-0.0039	-0.0025	-0.0006	-0.0001	-0.0023	-0.0103	-0.0386		-0.0269896	-0.014997	-0.00327869	-0.000548246	-0.010365	-0.0501949	-0.146323
64.4	-0.0039	-0.0025	-0.0007	-0.0001	-0.0023	-0.0103	-0.0385		-0.0269896	-0.014997	-0.00382514	-0.000548246	-0.010365	-0.0501949	-0.145944
64.5	-0.0039	-0.0025	-0.0007	-0.0002	-0.0022	-0.0103	-0.0384		-0.0269896	-0.014997	-0.00382514	-0.00109649	-0.00991438	-0.0501949	-0.145565
64.6	-0.0039	-0.0025	-0.0007	-0.0002	-0.0022	-0.0102	-0.0383		-0.0269896	-0.014997	-0.00382514	-0.00109649	-0.00991438	-0.0497076	-0.145186
64.7	-0.0038	-0.0024	-0.0007	-0.0002	-0.0022	-0.0102	-0.0382		-0.0262976	-0.0143971	-0.00382514	-0.00109649	-0.00991438	-0.0497076	-0.144807
64.8	-0.0038	-0.0024	-0.0007	-0.0002	-0.0022	-0.0102	-0.0382		-0.0262976	-0.0143971	-0.00382514	-0.00109649	-0.00991438	-0.0497076	-0.144807
64.9	-0.0038	-0.0024	-0.0007	-0.0002	-0.0022	-0.0102	-0.0381		-0.0262976	-0.0143971	-0.00382514	-0.00109649	-0.00991438	-0.0497076	-0.144428
65	-0.0038	-0.0024	-0.0007	-0.0002	-0.0021	-0.0102	-0.038		-0.0262976	-0.0143971	-0.00382514	-0.00109649	-0.00946372	-0.0497076	-0.144049
65.1	-0.0038	-0.0024	-0.0007	-0.0002	-0.0021	-0.0101	-0.0379		-0.0262976	-0.0143971	-0.00382514	-0.00109649	-0.00946372	-0.0492203	-0.143669
65.2	-0.0038	-0.0024	-0.0007	-0.0002	-0.0021	-0.0102	-0.0379		-0.0262976	-0.0143971	-0.00382514	-0.00109649	-0.00946372	-0.0497076	-0.143669
65.3	-0.0038	-0.0024	-0.0007	-0.0002	-0.0021	-0.0102	-0.0378		-0.0262976	-0.0143971	-0.00382514	-0.00109649	-0.00946372	-0.0497076	-0.14329
65.4	-0.0037	-0.0024	-0.0007	-0.0002	-0.0021	-0.0102	-0.0378		-0.0256055	-0.0143971	-0.00382514	-0.00109649	-0.00946372	-0.0497076	-0.14329
65.5	-0.0037	-0.0024	-0.0007	-0.0002	-0.0021	-0.0101	-0.0377		-0.0256055	-0.0143971	-0.00382514	-0.00109649	-0.00946372	-0.0492203	-0.142911
65.6	-0.0037	-0.0024	-0.0007	-0.0002	-0.0021	-0.0101	-0.0377		-0.0256055	-0.0143971	-0.00382514	-0.00109649	-0.00946372	-0.0492203	-0.142911
65.7	-0.0037	-0.0024	-0.0007	-0.0002	-0.0021	-0.0102	-0.0376		-0.0256055	-0.0143971	-0.00382514	-0.00109649	-0.00946372	-0.0497076	-0.142532
65.8	-0.0037	-0.0024	-0.0006	-0.0002	-0.0021	-0.0102	-0.0375		-0.0256055	-0.0143971	-0.00327869	-0.00109649	-0.00946372	-0.0497076	-0.142153
65.9	-0.0037	-0.0024	-0.0006	-0.0002	-0.0021	-0.0102	-0.0375		-0.0256055	-0.0143971	-0.00327869	-0.00109649	-0.00946372	-0.0497076	-0.142153
66	-0.0037	-0.0024	-0.0006	-0.0002	-0.0021	-0.0102	-0.0374		-0.0256055	-0.0143971	-0.00327869	-0.00109649	-0.00946372	-0.0497076	-0.141774
66.1	-0.0037	-0.0024	-0.0006	-0.0001	-0.0021	-0.0102	-0.0373		-0.0256055	-0.0143971	-0.00327869	-0.000548246	-0.00946372	-0.0497076	-0.141395
66.2	-0.0037	-0.0024	-0.0006	-0.0001	-0.0021	-0.0102	-0.0373		-0.0256055	-0.0143971	-0.00327869	-0.000548246	-0.00946372	-0.0497076	-0.141395
66.3	-0.0036	-0.0024	-0.0006	-0.0001	-0.0021	-0.0102	-0.0372		-0.0249135	-0.0143971	-0.00327869	-0.000548246	-0.00946372	-0.0497076	-0.141016
66.4	-0.0037	-0.0024	-0.0006	-0.0002	-0.0021	-0.0101	-0.0371		-0.0256055	-0.0143971	-0.00327869	-0.00109649	-0.00946372	-0.0492203	-0.140637
66.5	-0.0037	-0.0024	-0.0005	-0.0002	-0.0021	-0.0101	-0.0371		-0.0256055	-0.0143971	-0.00273224	-0.00109649	-0.00946372	-0.0492203	-0.140637
66.6	-0.0037	-0.0024	-0.0006	-0.0002	-0.002	-0.0101	-0.037		-0.0256055	-0.0143971	-0.00327869	-0.00109649	-0.00901307	-0.0492203	-0.140258
66.7	-0.0037	-0.0024	-0.0006	-0.0002	-0.002	-0.0101	-0.0369		-0.0256055	-0.0143971	-0.00327869	-0.00109649	-0.00901307	-0.0492203	-0.139879
66.8	-0.0037	-0.0024	-0.0005	-0.0002	-0.002	-0.0101	-0.0369		-0.0256055	-0.0143971	-0.00273224	-0.00109649	-0.00901307	-0.0492203	-0.139879
66.9	-0.0037	-0.0024	-0.0005	-0.0002	-0.0021	-0.01	-0.0368		-0.0256055	-0.0143971	-0.00273224	-0.00109649	-0.00946372	-0.0487329	-0.1395
67	-0.0037	-0.0024	-0.0005	-0.0002	-0.0021	-0.01	-0.0368		-0.0256055	-0.0143971	-0.00273224	-0.00109649	-0.00946372	-0.0487329	-0.1395
67.1	-0.0037	-0.0024	-0.0005	-0.0001	-0.0021	-0.01	-0.0367		-0.0256055	-0.0143971	-0.00273224	-0.000548246	-0.00946372	-0.0487329	-0.139121
67.2	-0.0037	-0.0024	-0.0005	-0.0001	-0.0021	-0.01	-0.0367		-0.0256055	-0.0143971	-0.00273224	-0.000548246	-0.00946372	-0.0487329	-0.139121
67.3	-0.0037	-0.0024	-0.0005	-0.0001	-0.0021	-0.01	-0.0366		-0.0256055	-0.0143971	-0.00273224	-0.000548246	-0.00946372	-0.0487329	-0.138741
67.4	-0.0037	-0.0025	-0.0005	-0.0001	-0.0021	-0.01	-0.0365		-0.0256055	-0.014997	-0.00273224	-0.000548246	-0.00946372	-0.0487329	-0.138362
67.5	-0.0037	-0.0024	-0.0005	-0.0001	-0.0021	-0.0099	-0.0364		-0.0256055	-0.0143971	-0.00273224	-0.000548246	-0.00946372	-0.0482456	-0.137983
67.6	-0.0037	-0.0025	-0.0006	-0.0001	-0.0022	-0.0099	-0.0364		-0.0256055	-0.014997	-0.00327869	-0.000548246	-0.00991438	-0.0482456	-0.137983
67.7	-0.0037	-0.0025	-0.0006	-0.0001	-0.0022	-0.0099	-0.0363		-0.0256055	-0.014997	-0.00327869	-0.000548246	-0.00991438	-0.0482456	-0.137604
67.8	-0.0037	-0.0025	-0.0006	-0.0001	-0.0022	-0.0099	-0.0362		-0.0256055	-0.014997	-0.00327869	-0.000548246	-0.00991438	-0.0482456	-0.137225
67.9	-0.0037	-0.0025	-0.0006	-0.0001	-0.0022	-0.0099	-0.0362		-0.0256055	-0.014997	-0.00327869	-0.000548246	-0.00991438	-0.0482456	-0.137225
68	-0.0037	-0.0025	-0.0006	-0.0001	-0.0022	-0.0099	-0.0361		-0.0256055	-0.014997	-0.00327869	-0.000548246	-0.00991438	-0.0482456	-0.136846
68.1	-0.0037	-0.0025	-0.0006	-0.0001	-0.0022	-0.0099	-0.036		-0.0256055	-0.014997	-0.00327869	-0.000548246	-0.00991438	-0.0482456	-0.136467
68.2	-0.0036	-0.0025	-0.0006	-0.0001	-0.0022	-0.0099	-0.036		-0.0249135	-0.014997	-0.00327869	-0.000548246	-0.00991438	-0.0482456	-0.136467
68.3	-0.0036	-0.0025	-0.0006	-0.0001	-0.0022	-0.0098	-0.0359		-0.0249135	-0.014997	-0.00327869	-0.000548246	-0.00991438	-0.0477583	-0.136088
68.4	-0.0036	-0.0025	-0.0006	-0.0001	-0.0022	-0.0098	-0.0359		-0.0249135	-0.014997	-0.00327869	-0.000548246	-0.00991438	-0.0477583	-0.136088
68.5	-0.0036	-0.0024	-0.0006	-0.0001	-0.0022	-0.0098	-0.0359		-0.0249135	-0.0143971	-0.00327869	-0.000548246	-0.00991438	-0.0477583	-0.136088
68.6	-0.0036	-0.0024	-0.0005	-0.0001	-0.0022	-0.0098	-0.0358		-0.0249135	-0.0143971	-0.00273224	-0.000548246	-0.00991438	-0.0477583	-0.135709
68.7	-0.0035	-0.0024	-0.0005	-0.0001	-0.0022	-0.0098	-0.0358		-0.0242215	-0.0143971	-0.00273224	-0.000548246	-0.00991438	-0.0477583	-0.135709
68.8	-0.0035	-0.0024	-0.0004	-0.0001	-0.0022	-0.0098	-0.0358		-0.0242215	-0.0143971	-0.00218579	-0.000548246	-0.00991438	-0.0477583	-0.135709
68.9	-0.0036	-0.0023	-0.0004	-0.0001	-0.0021	-0.0098	-0.0357		-0.0249135	-0.0137972	-0.00218579	-0.000548246	-0.00946372	-0.0477583	-0.13533
69	-0.0036	-0.0023	-0.0005	-0.0001	-0.0021	-0.0098	-0.0356		-0.0249135	-0.0137972	-0.00273224	-0.000548246	-0.00946372	-0.0477583	-0.134951
69.1	-0.0036	-0.0024	-0.0005	-0.0001	-0.0021	-0.0098	-0.0356		-0.0249135	-0.0143971	-0.00273224	-0.000548246	-0.00946372	-0.0477583	-0.134951
69.2	-0.0036	-0.0024	-0.0005	-0.0001	-0.0021	-0.0097	-0.0355		-0.0249135	-0.0143971	-0.00273224	-0.000548246	-0.00946372	-0.047271	-0.134572
69.3	-0.0036	-0.0024	-0.0005	-0.0001	-0.0021	-0.0097	-0.0355		-0.0249135	-0.0143971	-0.00273224	-0.000548246	-0.00946372	-0.047271	-0.134572
69.4	-0.0036	-0.0024	-0.0005	-0.0001	-0.0021	-0.0097	-0.0354		-0.0249135	-0.0143971	-0.00273224	-0.000548246	-0.00946372	-0.047271	-0.134193
69.5	-0.0036	-0.0025	-0.0005	-0.0001	-0.002	-0.0097	-0.0354		-0.0249135	-0.014997	-0.00273224	-0.000548246	-0.00901307	-0.047271	-0.134193
69.6	-0.0036	-0.0025	-0.0005	-0.0001	-0.002	-0.0096	-0.0353		-0.0249135	-0.014997	-0.00273224	-0.000548246	-0.00901307	-0.0467836	-0.133813
69.7	-0.0036	-0.0025	-0.0005	-0.0001	-0.002	-0.0096	-0.0352		-0.0249135	-0.014997	-0.00273224	-0.000548246	-0.00901307	-0.0467836	-0.133434
69.8	-0.0036	-0.0025	-0.0005	-0.0001	-0.002	-0.0096	-0.0352		-0.0249135	-0.014997	-0.00273224	-0.000548246	-0.00901307	-0.0467836	-0.133434
69.9	-0.0035	-0.0025	-0.0005	-0.0001	-0.002	-0.0096	-0.0351		-0.0242215	-0.014997	-0.00273224	-0.000548246	-0.00901307	-0.0467836	-0.133055
70	-0.0035	-0.0025	-0.0005	-0.0001	-0.002	-0.0096	-0.0351		-0.0242215	-0.014997	-0.00273224	-0.000548246	-0.00901307	-0.0467836	-0.133055
70.1	-0.0035	-0.0025	-0.0005	-0.0001	-0.002	-0.0096	-0.035		-0.0242215	-0.014997	-0.00273224	-0.000548246	-0.00901307	-0.0467836	-0.132676
70.2	-0.0035	-0.0025	-0.0005	-0.0001	-0.002	-0.0096	-0.0349		-0.0242215	-0.014997	-0.00273224	-0.000548246	-0.00901307	-0.0467836	-0.132297
70.3	-0.0035	-0.0024	-0.0005	-0.0001	-0.002	-0.0096	-0.0348		-0.0242215	-0.0143971	-0.00273224	-0.000548246	-0.00901307	-0.0467836	-0.131918
70.4	-0.0035	-0.0024	-0.0005	-0.0001	-0.002	-0.0096	-0.0348		-0.0242215	-0.0143971	-0.00273224	-0.000548246	-0.00901307	-0.0467836	-0.131918
70.5	-0.0035	-0.0024	-0.0006	-0.0001	-0.002	-0.0096	-0.0347		-0.0242215	-0.0143971	-0.00327869	-0.000548246	-0.00901307	-0.0467836	-0.131539
70.6	-0.0035	-0.0024	-0.0006	-0.0001	-0.002	-0.0095	-0.0347		-0.0242215	-0.0143971	-0.00327869	-0.000548246	-0.00901307	-0.0462963	-0.131539
70.7	-0.0034	-0.0024	-0.0006	-0.0001	-0.002	-0.0095	-0.0346		-0.0235294	-0.0143971	-0.00327869	-0.000548246	-0.00901307	-0.0462963	-0.13116
70.8	-0.0035	-0.0024	-0.0006	-0.0001	-0.002	-0.0095	-0.0346		-0.0242215	-0.0143971	-0.00327869	-0.000548246	-0.00901307	-0.0462963	-0.13116
70.9	-0.0034	-0.0024	-0.0006	-0.0001	-0.002	-0.0095	-0.0345		-0.0235294	-0.0143971	-0.00327869	-0.000548246	-0.00901307	-0.0462963	-0.130781
71	-0.0034	-0.0024	-0.0006	-0.0001	-0.002	-0.0095	-0.0345		-0.0235294	-0.0143971	-0.00327869	-0.000548246	-0.00901307	-0.0462963	-0.130781
71.1	-0.0034	-0.0024	-0.0005	-0.0001	-0.0019	-0.0095	-0.0344		-0.0235294	-0.0143971	-0.00273224	-0.000548246	-0.00856242	-0.0462963	-0.130402
71.2	-0.0034	-0.0024	-0.0005	-0.0001	-0.0019	-0.0095	-0.0344		-0.0235294	-0.0143971	-0.00273224	-0.000548246	-0.00856242	-0.0462963	-0.130402
71.3	-0.0034	-0.0024	-0.0005	-0.0001	-0.002	-0.0095	-0.0343		-0.0235294	-0.0143971	-0.00273224	-0.000548246	-0.00901307	-0.0462963	-0.130023
71.4	-0.0034	-0.0023	-0.0005	-0.0001	-0.002	-0.0095	-0.0343		-0.0235294	-0.0137972	-0.00273224	-0.000548246	-0.00901307	-0.0462963	-0.130023
71.5	-0.0034	-0.0024	-0.0005	-0.0001	-0.002	-0.0095	-0.0342		-0.0235294	-0.0143971	-0.00273224	-0.000548246	-0.00901307	-0.0462963	-0.129644
71.6	-0.0033	-0.0024	-0.0005	-0.0001	-0.002	-0.0095	-0.0342		-0.0228374	-0.0143971	-0.00273224	-0.000548246	-0.00901307	-0.0462963	-0.129644
71.7	-0.0034	-0.0023	-0.0005		-0.002	-0.0095	-0.0341		-0.0235294	-0.0137972	-0.00273224	#VALUE!	-0.00901307	-0.0462963	-0.129265
71.8	-0.0033	-0.0023	-0.0005		-0.002	-0.0095	-0.034		-0.0228374	-0.0137972	-0.00273224	#VALUE!	-0.00901307	-0.0462963	-0.128886
71.9	-0.0033	-0.0023	-0.0005		-0.002	-0.0095	-0.034		-0.0228374	-0.0137972	-0.00273224	#VALUE!	-0.00901307	-0.0462963	-0.128886
72	-0.0033	-0.0023			-0.0021	-0.0095	-0.0339		-0.0228374	-0.0137972	#VALUE!	#VALUE!	-0.00946372	-0.0462963	-0.128506
72.1	-0.0033	-0.0023			-0.0021	-0.0095	-0.0338		-0.0228374	-0.0137972	#VALUE!	#VALUE!	-0.00946372	-0.0462963	-0.128127
72.2	-0.0033	-0.0023				-0.0094	-0.0338		-0.0228374	-0.0137972	#VALUE!	#VALUE!	#VALUE!	-0.045809	-0.128127
72.3	-0.0033	-0.0023				-0.0094	-0.0338		-0.0228374	-0.0137972	#VALUE!	#VALUE!	#VALUE!	-0.045809	-0.128127
72.4	-0.0033	-0.0024				-0.0094	-0.0338		-0.0228374	-0.0143971	#VALUE!	#VALUE!	#VALUE!	-0.045809	-0.128127
72.5	-0.0033	-0.0023				-0.0094	-0.0337		-0.0228374	-0.0137972	#VALUE!	#VALUE!	#VALUE!	-0.045809	-0.127748
72.6	-0.0033	-0.0023				-0.0094	-0.0337		-0.0228374	-0.0137972	#VALUE!	#VALUE!	#VALUE!	-0.045809	-0.127748
72.7	-0.0033	-0.0023				-0.0094	-0.0337		-0.0228374	-0.0137972	#VALUE!	#VALUE!	#VALUE!	-0.045809	-0.127748
72.8	-0.0033	-0.0023				-0.0094	-0.0336		-0.0228374	-0.0137972	#VALUE!	#VALUE!	#VALUE!	-0.045809	-0.127369
72.9	-0.0033	-0.0023				-0.0093	-0.0336		-0.0228374	-0.0137972	#VALUE!	#VALUE!	#VALUE!	-0.0453216	-0.127369
73	-0.0033	-0.0023				-0.0093	-0.0336		-0.0228374	-0.0137972	#VALUE!	#VALUE!	#VALUE!	-0.0453216	-0.127369
73.1	-0.0033	-0.0023				-0.0093	-0.0335		-0.0228374	-0.0137972	#VALUE!	#VALUE!	#VALUE!	-0.0453216	-0.12699
73.2	-0.0033	-0.0023				-0.0093	-0.0335		-0.0228374	-0.0137972	#VALUE!	#VALUE!	#VALUE!	-0.0453216	-0.12699
73.3	-0.0033	-0.0023				-0.0094	-0.0334		-0.0228374	-0.0137972	#VALUE!	#VALUE!	#VALUE!	-0.045809	-0.126611
73.4	-0.0033	-0.0023				-0.0094	-0.0334		-0.0228374	-0.0137972	#VALUE!	#VALUE!	#VALUE!	-0.045809	-0.126611
73.5	-0.0033	-0.0023				-0.0094	-0.0333		-0.0228374	-0.0137972	#VALUE!	#VALUE!	#VALUE!	-0.045809	-0.126232
73.6	-0.0033	-0.0023				-0.0093	-0.0333		-0.0228374	-0.0137972	#VALUE!	#VALUE!	#VALUE!	-0.0453216	-0.126232
73.7	-0.0032	-0.0023				-0.0093	-0.0332		-0.0221453	-0.0137972	#VALUE!	#VALUE!	#VALUE!	-0.0453216	-0.125853
73.8	-0.0032	-0.0023				-0.0093	-0.0332		-0.0221453	-0.0137972	#VALUE!	#VALUE!	#VALUE!	-0.0453216	-0.125853
73.9	-0.0032	-0.0024				-0.0093	-0.0331		-0.0221453	-0.0143971	#VALUE!	#VALUE!	#VALUE!	-0.0453216	-0.125474
74	-0.0032	-0.0023				-0.0093	-0.0331		-0.0221453	-0.0137972	#VALUE!	#VALUE!	#VALUE!	-0.0453216	-0.125474
74.1	-0.0032	-0.0023				-0.0093	-0.0331		-0.0221453	-0.0137972	#VALUE!	#VALUE!	#VALUE!	-0.0453216	-0.125474
74.2	-0.0031	-0.0024				-0.0092	-0.033		-0.0214533	-0.0143971	#VALUE!	#VALUE!	#VALUE!	-0.0448343	-0.125095
74.3	-0.0031	-0.0024				-0.0092	-0.033		-0.0214533	-0.0143971	#VALUE!	#VALUE!	#VALUE!	-0.0448343	-0.125095
74.4	-0.0031	-0.0023				-0.0092	-0.0329		-0.0214533	-0.0137972	#VALUE!	#VALUE!	#VALUE!	-0.0448343	-0.124716
74.5	-0.0031	-0.0023				-0.0092	-0.0329		-0.0214533	-0.0137972	#VALUE!	#VALUE!	#VALUE!	-0.0448343	-0.124716
74.6	-0.0031	-0.0023	-0.002	-0.002		-0.0091	-0.0329		-0.0214533	-0.0137972	-0.010929	-0.0109649	#VALUE!	-0.044347	-0.124716
74.7	-0.003	-0.0023	-0.002	-0.002		-0.0091	-0.0328		-0.0207612	-0.0137972	-0.010929	-0.0109649	#VALUE!	-0.044347	-0.124337
74.8	-0.003	-0.0023	-0.002	-0.002		-0.0091	-0.0328		-0.0207612	-0.0137972	-0.010929	-0.0109649	#VALUE!	-0.044347	-0.124337
74.9	-0.003	-0.0023	-0.002	-0.002		-0.0091	-0.0328		-0.0207612	-0.0137972	-0.010929	-0.0109649	#VALUE!	-0.044347	-0.124337
75	-0.0031	-0.0023	-0.002	-0.002		-0.0091	-0.0327		-0.0214533	-0.0137972	-0.010929	-0.0109649	#VALUE!	-0.044347	-0.123958
75.1	-0.0031	-0.0023	-0.002	-0.002		-0.0091	-0.0326		-0.0214533	-0.0137972	-0.010929	-0.0109649	#VALUE!	-0.044347	-0.123578
75.2	-0.0031	-0.0023	-0.002	-0.002		-0.0091	-0.0326		-0.0214533	-0.0137972	-0.010929	-0.0109649	#VALUE!	-0.044347	-0.123578
75.3	-0.0031	-0.0023	-0.002	-0.002		-0.0091	-0.0325		-0.0214533	-0.0137972	-0.010929	-0.0109649	#VALUE!	-0.044347	-0.123199
75.4	-0.0031	-0.0023	-0.002	-0.002		-0.0091	-0.0324		-0.0214533	-0.0137972	-0.010929	-0.0109649	#VALUE!	-0.044347	-0.12282
75.5	-0.0031	-0.0023	-0.002	-0.002		-0.0091	-0.0324		-0.0214533	-0.0137972	-0.010929	-0.0109649	#VALUE!	-0.044347	-0.12282
75.6	-0.0031	-0.0023	-0.002	-0.002		-0.0091	-0.0323		-0.0214533	-0.0137972	-0.010929	-0.0109649	#VALUE!	-0.044347	-0.122441
75.7	-0.0031	-0.0023	-0.002	-0.002		-0.0091	-0.0322		-0.0214533	-0.0137972	-0.010929	-0.0109649	#VALUE!	-0.044347	-0.122062
75.8	-0.0031	-0.0023	-0.002	-0.002		-0.0091	-0.0322		-0.0214533	-0.0137972	-0.010929	-0.0109649	#VALUE!	-0.044347	-0.122062
75.9	-0.0031	-0.0023	-0.002	-0.002		-0.0091	-0.0322		-0.0214533	-0.0137972	-0.010929	-0.0109649	#VALUE!	-0.044347	-0.122062
76	-0.0031	-0.0023	-0.002	-0.002		-0.0092	-0.0321		-0.0214533	-0.0137972	-0.010929	-0.0109649	#VALUE!	-0.0448343	-0.121683
76.1	-0.003	-0.0023	-0.002	-0.002		-0.0092	-0.0321		-0.0207612	-0.0137972	-0.010929	-0.0109649	#VALUE!	-0.0448343	-0.121683
76.2	-0.0031	-0.0023	-0.002	-0.002		-0.0091	-0.0321		-0.0214533	-0.0137972	-0.010929	-0.0109649	#VALUE!	-0.044347	-0.121683
76.3	-0.0031	-0.0023	-0.002	-0.002		-0.0091	-0.0321		-0.0214533	-0.0137972	-0.010929	-0.0109649	#VALUE!	-0.044347	-0.121683
76.4	-0.0031	-0.0023	-0.002	-0.002		-0.0091	-0.032		-0.0214533	-0.0137972	-0.010929	-0.0109649	#VALUE!	-0.044347	-0.121304
76.5	-0.0031	-0.0023	-0.002	-0.002		-0.0091	-0.032		-0.0214533	-0.0137972	-0.010929	-0.0109649	#VALUE!	-0.044347	-0.121304
76.6	-0.0031	-0.0023	-0.002	-0.002		-0.0091	-0.032		-0.0214533	-0.0137972	-0.010929	-0.0109649	#VALUE!	-0.044347	-0.121304
76.7	-0.0031	-0.0023	-0.002	-0.002		-0.0091	-0.0319		-0.0214533	-0.0137972	-0.010929	-0.0109649	#VALUE!	-0.044347	-0.120925
76.8	-0.0031	-0.0023	-0.002	-0.002		-0.0091	-0.0319		-0.0214533	-0.0137972	-0.010929	-0.0109649	#VALUE!	-0.044347	-0.120925
76.9	-0.0031	-0.0023	-0.002	-0.002		-0.0091	-0.0318		-0.0214533	-0.0137972	-0.010929	-0.0109649	#VALUE!	-0.044347	-0.120546
77	-0.0031	-0.0023	-0.002	-0.002			-0.0318		-0.0214533	-0.0137972	-0.010929	-0.0109649	#VALUE!	#VALUE!	-0.120546
77.1	-0.0031	-0.0023	-0.002	-0.002			-0.0318		-0.0214533	-0.0137972	-0.010929	-0.0109649	#VALUE!	#VALUE!	-0.120546
77.2	-0.0031	-0.0023	-0.002	-0.002			-0.0317		-0.0214533	-0.0137972	-0.010929	-0.0109649	#VALUE!	#VALUE!	-0.120167
77.3	-0.0031	-0.0023	-0.002	-0.002			-0.0317		-0.0214533	-0.0137972	-0.010929	-0.0109649	#VALUE!	#VALUE!	-0.120167
77.4	-0.0031	-0.0023	-0.002	-0.002			-0.0316		-0.0214533	-0.0137972	-0.010929	-0.0109649	#VALUE!	#VALUE!	-0.119788
77.5	-0.0031	-0.0022	-0.002	-0.002			-0.0316		-0.0214533	-0.0131974	-0.010929	-0.0109649	#VALUE!	#VALUE!	-0.119788
77.6	-0.0031	-0.0023	-0.002	-0.002			-0.0315		-0.0214533	-0.0137972	-0.010929	-0.0109649	#VALUE!	#VALUE!	-0.119409
77.7	-0.0031	-0.0023	-0.002	-0.002			-0.0315		-0.0214533	-0.0137972	-0.010929	-0.0109649	#VALUE!	#VALUE!	-0.119409
77.8	-0.0031	-0.0023	-0.002	-0.002			-0.0314		-0.0214533	-0.0137972	-0.010929	-0.0109649	#VALUE!	#VALUE!	-0.11903
77.9	-0.0031	-0.0022	-0.002	-0.002			-0.0313		-0.0214533	-0.0131974	-0.010929	-0.0109649	#VALUE!	#VALUE!	-0.11865
78	-0.0031	-0.0022	-0.002	-0.002			-0.0313		-0.0214533	-0.0131974	-0.010929	-0.0109649	#VALUE!	#VALUE!	-0.11865
78.1	-0.0031	-0.0022	-0.002	-0.002			-0.0312		-0.0214533	-0.0131974	-0.010929	-0.0109649	#VALUE!	#VALUE!	-0.118271
78.2	-0.0031	-0.0022	-0.002	-0.002			-0.0312		-0.0214533	-0.0131974	-0.010929	-0.0109649	#VALUE!	#VALUE!	-0.118271
78.3	-0.0031	-0.0021	-0.002	-0.002			-0.0312		-0.0214533	-0.0125975	-0.010929	-0.0109649	#VALUE!	#VALUE!	-0.118271
78.4	-0.0031	-0.0022	-0.002	-0.002			-0.0311		-0.0214533	-0.0131974	-0.010929	-0.0109649	#VALUE!	#VALUE!	-0.117892
78.5	-0.0031	-0.0022	-0.002	-0.002			-0.0311		-0.0214533	-0.0131974	-0.010929	-0.0109649	#VALUE!	#VALUE!	-0.117892
78.6	-0.0031	-0.0021	-0.002	-0.002			-0.0311		-0.0214533	-0.0125975	-0.010929	-0.0109649	#VALUE!	#VALUE!	-0.117892
78.7	-0.003	-0.0022	-0.002	-0.002			-0.031		-0.0207612	-0.0131974	-0.010929	-0.0109649	#VALUE!	#VALUE!	-0.117513
78.8	-0.003	-0.0022	-0.002	-0.002			-0.031		-0.0207612	-0.0131974	-0.010929	-0.0109649	#VALUE!	#VALUE!	-0.117513
78.9	-0.003	-0.0022	-0.002	-0.002			-0.031		-0.0207612	-0.0131974	-0.010929	-0.0109649	#VALUE!	#VALUE!	-0.117513
79	-0.0029	-0.0022	-0.002	-0.002			-0.031		-0.0200692	-0.0131974	-0.010929	-0.0109649	#VALUE!	#VALUE!	-0.117513
79.1	-0.0029	-0.0022	-0.002	-0.002			-0.031		-0.0200692	-0.0131974	-0.010929	-0.0109649	#VALUE!	#VALUE!	-0.117513
79.2	-0.0029	-0.0022	-0.002	-0.002			-0.031		-0.0200692	-0.0131974	-0.010929	-0.0109649	#VALUE!	#VALUE!	-0.117513
79.3	-0.0029	-0.0023	-0.002	-0.002			-0.031		-0.0200692	-0.0137972	-0.010929	-0.0109649	#VALUE!	#VALUE!	-0.117513
79.4	-0.0028	-0.0023	-0.002	-0.002			-0.0309		-0.0193772	-0.0137972	-0.010929	-0.0109649	#VALUE!	#VALUE!	-0.117134
79.5	-0.0028	-0.0023	-0.002	-0.002			-0.0309		-0.0193772	-0.0137972	-0.010929	-0.0109649	#VALUE!	#VALUE!	-0.117134
79.6	-0.0029	-0.0023	-0.002	-0.002			-0.0309		-0.0200692	-0.0137972	-0.010929	-0.0109649	#VALUE!	#VALUE!	-0.117134
79.7	-0.0029	-0.0023	-0.002	-0.002			-0.0309		-0.0200692	-0.0137972	-0.010929	-0.0109649	#VALUE!	#VALUE!	-0.117134
79.8	-0.0029	-0.0023	-0.002	-0.002			-0.0308		-0.0200692	-0.0137972	-0.010929	-0.0109649	#VALUE!	#VALUE!	-0.116755
79.9	-0.0029	-0.0022	-0.002	-0.002			-0.0308		-0.0200692	-0.0131974	-0.010929	-0.0109649	#VALUE!	#VALUE!	-0.116755
80	-0.0029	-0.0022	-0.002	-0.002			-0.0307		-0.0200692	-0.0131974	-0.010929	-0.0109649	#VALUE!	#VALUE!	-0.116376
80.1	-0.0029	-0.0022	-0.002	-0.002			-0.0306		-0.0200692	-0.0131974	-0.010929	-0.0109649	#VALUE!	#VALUE!	-0.115997
80.2	-0.003	-0.0022	-0.002	-0.002			-0.0306		-0.0207612	-0.0131974	-0.010929	-0.0109649	#VALUE!	#VALUE!	-0.115997
80.3	-0.003	-0.0022	-0.002	-0.002			-0.0306		-0.0207612	-0.0131974	-0.010929	-0.0109649	#VALUE!	#VALUE!	-0.115997
80.4	-0.003	-0.0022	-0.002	-0.002			-0.0305		-0.0207612	-0.0131974	-0.010929	-0.0109649	#VALUE!	#VALUE!	-0.115618
80.5	-0.003	-0.0022	-0.002	-0.002			-0.0305		-0.0207612	-0.0131974	-0.010929	-0.0109649	#VALUE!	#VALUE!	-0.115618
80.6	-0.003	-0.0022	-0.002	-0.002			-0.0305		-0.0207612	-0.0131974	-0.010929	-0.0109649	#VALUE!	#VALUE!	-0.115618
80.7	-0.003	-0.0021	-0.002	-0.002			-0.0304		-0.0207612	-0.0125975	-0.010929	-0.0109649	#VALUE!	#VALUE!	-0.115239
80.8	-0.003	-0.0021	-0.002	-0.002			-0.0303		-0.0207612	-0.0125975	-0.010929	-0.0109649	#VALUE!	#VALUE!	-0.11486
80.9	-0.0029	-0.0021	-0.002	-0.002			-0.0303		-0.0200692	-0.0125975	-0.010929	-0.0109649	#VALUE!	#VALUE!	-0.11486
81	-0.0029	-0.0021	-0.002	-0.002			-0.0303		-0.0200692	-0.0125975	-0.010929	-0.0109649	#VALUE!	#VALUE!	-0.11486
81.1	-0.0029	-0.0022	-0.002	-0.002			-0.0303		-0.0200692	-0.0131974	-0.010929	-0.0109649	#VALUE!	#VALUE!	-0.11486
81.2	-0.0029	-0.0021	-0.002	-0.002			-0.0302		-0.0200692	-0.0125975	-0.010929	-0.0109649	#VALUE!	#VALUE!	-0.114481
81.3	-0.003	-0.0021	-0.002	-0.002			-0.0302		-0.0207612	-0.0125975	-0.010929	-0.0109649	#VALUE!	#VALUE!	-0.114481
81.4	-0.003	-0.0022	-0.002	-0.002			-0.0302		-0.0207612	-0.0131974	-0.010929	-0.0109649	#VALUE!	#VALUE!	-0.114481
81.5	-0.003	-0.0022	-0.002	-0.002			-0.0301		-0.0207612	-0.0131974	-0.010929	-0.0109649	#VALUE!	#VALUE!	-0.114102
81.6	-0.003	-0.0022	-0.002	-0.002			-0.0301		-0.0207612	-0.0131974	-0.010929	-0.0109649	#VALUE!	#VALUE!	-0.114102
81.7	-0.0029	-0.0022	-0.002	-0.002			-0.0301		-0.0200692	-0.0131974	-0.010929	-0.0109649	#VALUE!	#VALUE!	-0.114102
81.8	-0.0029	-0.0022	-0.002	-0.002			-0.0301		-0.0200692	-0.0131974	-0.010929	-0.0109649	#VALUE!	#VALUE!	-0.114102
81.9	-0.0029	-0.0022	-0.002	-0.002			-0.03		-0.0200692	-0.0131974	-0.010929	-0.0109649	#VALUE!	#VALUE!	-0.113723
82	-0.0029	-0.0022	-0.002	-0.002			-0.03		-0.0200692	-0.0131974	-0.010929	-0.0109649	#VALUE!	#VALUE!	-0.113723
82.1	-0.0029	-0.0022	-0.002	-0.002			-0.03		-0.0200692	-0.0131974	-0.010929	-0.0109649	#VALUE!	#VALUE!	-0.113723
82.2	-0.0028	-0.0022	-0.002	-0.002			-0.0299		-0.0193772	-0.0131974	-0.010929	-0.0109649	#VALUE!	#VALUE!	-0.113343
82.3	-0.0028	-0.0022	-0.002	-0.002			-0.0299		-0.0193772	-0.0131974	-0.010929	-0.0109649	#VALUE!	#VALUE!	-0.113343
82.4	-0.0027	-0.0022	-0.002	-0.002			-0.0298		-0.0186851	-0.0131974	-0.010929	-0.0109649	#VALUE!	#VALUE!	-0.112964
82.5	-0.0027	-0.0022	-0.002	-0.002			-0.0298		-0.0186851	-0.0131974	-0.010929	-0.0109649	#VALUE!	#VALUE!	-0.112964
82.6	-0.0027	-0.0022	-0.002	-0.002			-0.0297		-0.0186851	-0.0131974	-0.010929	-0.0109649	#VALUE!	#VALUE!	-0.112585
82.7	-0.0027	-0.0022	-0.002	-0.002			-0.0297		-0.0186851	-0.0131974	-0.010929	-0.0109649	#VALUE!	#VALUE!	-0.112585
82.8	-0.0027	-0.0022	-0.002	-0.002			-0.0297		-0.0186851	-0.0131974	-0.010929	-0.0109649	#VALUE!	#VALUE!	-0.112585
82.9	-0.0027	-0.0022	-0.002	-0.002			-0.0297		-0.0186851	-0.0131974	-0.010929	-0.0109649	#VALUE!	#VALUE!	-0.112585
83	-0.0027	-0.0022	-0.002	-0.002			-0.0296		-0.0186851	-0.0131974	-0.010929	-0.0109649	#VALUE!	#VALUE!	-0.112206
83.1	-0.0027	-0.0022	-0.002	-0.002			-0.0296		-0.0186851	-0.0131974	-0.010929	-0.0109649	#VALUE!	#VALUE!	-0.112206
83.2	-0.0027	-0.0022	-0.002	-0.002			-0.0296		-0.0186851	-0.0131974	-0.010929	-0.0109649	#VALUE!	#VALUE!	-0.112206
83.3	-0.0027	-0.0023	-0.002	-0.002					-0.0186851	-0.0137972	-0.010929	-0.0109649	#VALUE!	#VALUE!	#VALUE!
83.4	-0.0027	-0.0023	-0.002	-0.002					-0.0186851	-0.0137972	-0.010929	-0.0109649	#VALUE!	#VALUE!	#VALUE!
83.5	-0.0027	-0.0023	-0.002	-0.002					-0.0186851	-0.0137972	-0.010929	-0.0109649	#VALUE!	#VALUE!	#VALUE!
83.6	-0.0027	-0.0023	-0.002	-0.002					-0.0186851	-0.0137972	-0.010929	-0.0109649	#VALUE!	#VALUE!	#VALUE!
83.7	-0.0027	-0.0023	-0.002	-0.002					-0.0186851	-0.0137972	-0.010929	-0.0109649	#VALUE!	#VALUE!	#VALUE!
83.8	-0.0027	-0.0023	-0.002	-0.002					-0.0186851	-0.0137972	-0.010929	-0.0109649	#VALUE!	#VALUE!	#VALUE!
83.9	-0.0027	-0.0023	-0.002	-0.002					-0.0186851	-0.0137972	-0.010929	-0.0109649	#VALUE!	#VALUE!	#VALUE!
84	-0.0026	-0.0023	-0.002	-0.002					-0.0179931	-0.0137972	-0.010929	-0.0109649	#VALUE!	#VALUE!	#VALUE!
84.1	-0.0026	-0.0023	-0.002	-0.002					-0.0179931	-0.0137972	-0.010929	-0.0109649	#VALUE!	#VALUE!	#VALUE!
84.2	-0.0026	-0.0023	-0.002	-0.002					-0.0179931	-0.0137972	-0.010929	-0.0109649	#VALUE!	#VALUE!	#VALUE!
84.3	-0.0026	-0.0023	-0.002	-0.002					-0.0179931	-0.0137972	-0.010929	-0.0109649	#VALUE!	#VALUE!	#VALUE!
84.4	-0.0027	-0.0023	-0.002	-0.002					-0.0186851	-0.0137972	-0.010929	-0.0109649	#VALUE!	#VALUE!	#VALUE!
84.5	-0.0027	-0.0023	-0.002	-0.002					-0.0186851	-0.0137972	-0.010929	-0.0109649	#VALUE!	#VALUE!	#VALUE!
84.6	-0.0027	-0.0023	-0.002	-0.002					-0.0186851	-0.0137972	-0.010929	-0.0109649	#VALUE!	#VALUE!	#VALUE!
84.7	-0.0027	-0.0023	-0.002	-0.002					-0.0186851	-0.0137972	-0.010929	-0.0109649	#VALUE!	#VALUE!	#VALUE!
84.8	-0.0027	-0.0023	-0.002	-0.002					-0.0186851	-0.0137972	-0.010929	-0.0109649	#VALUE!	#VALUE!	#VALUE!
84.9	-0.0027	-0.0023	-0.002	-0.002					-0.0186851	-0.0137972	-0.010929	-0.0109649	#VALUE!	#VALUE!	#VALUE!
85	-0.0027	-0.0023	-0.002	-0.002					-0.0186851	-0.0137972	-0.010929	-0.0109649	#VALUE!	#VALUE!	#VALUE!
85.1	-0.0026	-0.0023	-0.002	-0.002					-0.0179931	-0.0137972	-0.010929	-0.0109649	#VALUE!	#VALUE!	#VALUE!
85.2	-0.0026	-0.0022	-0.002	-0.002					-0.0179931	-0.0131974	-0.010929	-0.0109649	#VALUE!	#VALUE!	#VALUE!
85.3	-0.0026	-0.0022	-0.002	-0.002					-0.0179931	-0.0131974	-0.010929	-0.0109649	#VALUE!	#VALUE!	#VALUE!
85.4	-0.0026	-0.0022	-0.002	-0.002					-0.0179931	-0.0131974	-0.010929	-0.0109649	#VALUE!	#VALUE!	#VALUE!
85.5	-0.0026	-0.0022	-0.002	-0.002					-0.0179931	-0.0131974	-0.010929	-0.0109649	#VALUE!	#VALUE!	#VALUE!
85.6	-0.0026	-0.0022	-0.002	-0.002					-0.0179931	-0.0131974	-0.010929	-0.0109649	#VALUE!	#VALUE!	#VALUE!
85.7	-0.0026	-0.0022	-0.002	-0.002					-0.0179931	-0.0131974	-0.010929	-0.0109649	#VALUE!	#VALUE!	#VALUE!
85.8	-0.0026	-0.0022	-0.002	-0.002					-0.0179931	-0.0131974	-0.010929	-0.0109649	#VALUE!	#VALUE!	#VALUE!
85.9	-0.0026	-0.0021	-0.002	-0.002					-0.0179931	-0.0125975	-0.010929	-0.0109649	#VALUE!	#VALUE!	#VALUE!
86	-0.0026	-0.0021	-0.002	-0.002					-0.0179931	-0.0125975	-0.010929	-0.0109649	#VALUE!	#VALUE!	#VALUE!
86.1	-0.0026	-0.0021	-0.002	-0.002					-0.0179931	-0.0125975	-0.010929	-0.0109649	#VALUE!	#VALUE!	#VALUE!
86.2	-0.0026	-0.0021	-0.002	-0.002					-0.0179931	-0.0125975	-0.010929	-0.0109649	#VALUE!	#VALUE!	#VALUE!
86.3	-0.0026	-0.0021	-0.002	-0.002					-0.0179931	-0.0125975	-0.010929	-0.0109649	#VALUE!	#VALUE!	#VALUE!
86.4	-0.0026	-0.0021	-0.002	-0.002					-0.0179931	-0.0125975	-0.010929	-0.0109649	#VALUE!	#VALUE!	#VALUE!
86.5	-0.0025	-0.0021	-0.002	-0.002					-0.017301	-0.0125975	-0.010929	-0.0109649	#VALUE!	#VALUE!	#VALUE!
86.6	-0.0026	-0.0021	-0.002	-0.002					-0.0179931	-0.0125975	-0.010929	-0.0109649	#VALUE!	#VALUE!	#VALUE!
86.7	-0.0025	-0.0022	-0.002	-0.002					-0.017301	-0.0131974	-0.010929	-0.0109649	#VALUE!	#VALUE!	#VALUE!
86.8	-0.0025	-0.0022	-0.002	-0.002					-0.017301	-0.0131974	-0.010929	-0.0109649	#VALUE!	#VALUE!	#VALUE!
86.9	-0.0025	-0.0022	-0.002	-0.002					-0.017301	-0.0131974	-0.010929	-0.0109649	#VALUE!	#VALUE!	#VALUE!
87	-0.0025	-0.0022	-0.002	-0.002					-0.017301	-0.0131974	-0.010929	-0.0109649	#VALUE!	#VALUE!	#VALUE!
87.1	-0.0025	-0.0022	-0.002	-0.002					-0.017301	-0.0131974	-0.010929	-0.0109649	#VALUE!	#VALUE!	#VALUE!
87.2	-0.0025	-0.0022	-0.002	-0.002					-0.017301	-0.0131974	-0.010929	-0.0109649	#VALUE!	#VALUE!	#VALUE!
87.3	-0.0025	-0.0022	-0.002	-0.002					-0.017301	-0.0131974	-0.010929	-0.0109649	#VALUE!	#VALUE!	#VALUE!
87.4		-0.0022	-0.002	-0.002					#VALUE!	-0.0131974	-0.010929	-0.0109649	#VALUE!	#VALUE!	#VALUE!
87.5		-0.0022	-0.002	-0.002					#VALUE!	-0.0131974	-0.010929	-0.0109649	#VALUE!	#VALUE!	#VALUE!
87.6	--	--	--	--
87.7	--	--	--	--
87.8	--	--	--	--
87.9	--	--	--	--
88	--	--	--	--
88.1	--	--	--	--
88.2	--	--	--	--
88.3	--	--	--	--
88.4	--	--	--	--
88.5	--	--	--	--
88.6	--	--	--	--
88.7	--	--	--	--
88.8	--	--	--	--
88.9	--	--	--	--
89	--	--	--	--
89.1	--	--	--	--
89.2	--	--	--	--
89.3	--	--	--	--
89.4	--	--	--	--
89.5	--	--	--	--
89.6	--	--	--	--
89.7	--	--	--	--
89.8	--	--	--	--
89.9	--	--	--	--
90	--	--	--	--
90.1	--	--	--	--
90.2	--	--	--	--
90.3	--	--	--	--
90.4	--	--	--	--
90.5	--	--	--	--
90.6	--	--	--	--
90.7	--	--	--	--
90.8	--	--	--	--
90.9	--	--	--	--
91	--	--	--	--
91.1	--	--	--	--
91.2	--	--	--	--
91.3	--	--	--	--
91.4	--	--	--	--
91.5	--	--	--	--
91.6	--	--	--	--
91.7	--	--	--	--
91.8	--	--	--	--
91.9	--	--	--	--
92	--	--	--	--
92.1	--	--	--	--
92.2	--	--	--	--
92.3	--	--	--	--
92.4	--	--	--	--
92.5	--	--	--	--
92.6	--	--	--	--
92.7	--	--	--	--
92.8	--	--	--	--
92.9	--	--	--	--
93	--	--	--	--
93.1	--	--	--	--
93.2	--	--	--	--
93.3	--	--	--	--
93.4	--	--	--	--
93.5	--	--	--	--
93.6	--	--	--	--
93.7	--	--	--	--
93.8	--	--	--	--
93.9	--	--	--	--
94	--	--	--	--
94.1	--	--	--	--
94.2	--	--	--	--
94.3	--	--	--	--
94.4	--	--	--	--
94.5	--	--	--	--
94.6	--	--	--	--
94.7	--	--	--	--
94.8	--	--	--	--
94.9	--	--	--	--
95	--	--	--	--
95.1	--	--	--	--
95.2	--	--	--	--
95.3	--	--	--	--
95.4	--	--	--	--
95.5	--	--	--	--
95.6	--	--	--	--
95.7	--	--	--	--
95.8	--	--	--	--
95.9	--	--	--	--
96	--	--	--	--
96.1	--	--	--	--
96.2	--	--	--	--
96.3	--	--	--	--
96.4	--	--	--	--
96.5	--	--	--	--
96.6	--	--	--	--
96.7	--	--	--	--
96.8	--	--	--	--
96.9	--	--	--	--
97	--	--	--	--
97.1	--	--	--	--
97.2	--	--	--	--
97.3	--	--	--	--
97.4	--	--	--	--
97.5	--	--	--	--
97.6	--	--	--	--
97.7	--	--	--	--
97.8	--	--	--	--
97.9	--	--	--	--
98	--	--	--	--
98.1	--	--	--	--
98.2	--	--	--	--
98.3	--	--	--	--
98.4	--	--	--	--
98.5	--	--	--	--
98.6	--	--	--	--
98.7	--	--	--	--
98.8	--	--	--	--
98.9	--	--	--	--
99	--	--	--	--
99.1	--	--	--	--
99.2	--	--	--	--
99.3	--	--	--	--
99.4	--	--	--	--
99.5	--	--	--	--
99.6	--	--	--	--
99.7	--	--	--	--
99.8	--	--	--	--
99.9	--	--	--	--
100	--	--	--	--
100.1	--	--	--	--
100.2	--	--	--	--
100.3	--	--	--	--
100.4	--	--	--	--
100.5	--	--	--	--
100.6	--	--	--	--
100.7	--	--	--	--
100.8	--	--	--	--
100.9	--	--	--	--
101	--	--	--	--
101.1	--	--	--	--
101.2	--	--	--	--
101.3	--	--	--	--
101.4	--	--	--	--
101.5	--	--	--	--
101.6	--	--	--	--
101.7	--	--	--	--
101.8	--	--	--	--
101.9	--	--	--	--
102	--	--	--	--
102.1	--	--	--	--
102.2	--	--	--	--
102.3	--	--	--	--
102.4	--	--	--	--
102.5	--	--	--	--
102.6	--	--	--	--
102.7	--	--	--	--
102.8	--	--	--	--
102.9	--	--	--	--
103	--	--	--	--
103.1	--	--	--	--
103.2	--	--	--	--
103.3	--	--	--	--
103.4	--	--	--	--
103.5	--	--	--	--
103.6	--	--	--	--
103.7	--	--	--	--
103.8	--	--	--	--
103.9	--	--	--	--
104	--	--	--	--
104.1	--	--	--	--
104.2	--	--	--	--
104.3	--	--	--	--
104.4	--	--	--	--
104.5	--	--	--	--
104.6	--	--	--	--
104.7	--	--	--	--
104.8	--	--	--	--
104.9	--	--	--	--
105	--	--	--	--
105.1	--	--	--	--
105.2	--	--	--	--
105.3	--	--	--	--
105.4	--	--	--	--
105.5	--	--	--	--
105.6	--	--	--	--
105.7	--	--	--	--
105.8	--	--	--	--
105.9	--	--	--	--
106	--	--	--	--
106.1	--	--	--	--
106.2	--	--	--	--
106.3	--	--	--	--
106.4	--	--	--	--
106.5	--	--	--	--
106.6	--	--	--	--
106.7	--	--	--	--
106.8	--	--	--	--
106.9	--	--	--	--
107	--	--	--	--
107.1	--	--	--	--
107.2	--	--	--	--
107.3	--	--	--	--
107.4	--	--	--	--
107.5	--	--	--	--
107.6	--	--	--	--
107.7	--	--	--	--
107.8	--	--	--	--
107.9	--	--	--	--
108	--	--	--	--
108.1	--	--	--	--
108.2	--	--	--	--
108.3	--	--	--	--
108.4	--	--	--	--
108.5	--	--	--	--
108.6	--	--	--	--
108.7	--	--	--	--
108.8	--	--	--	--
108.9	--	--	--	--
109	--	--	--	--
109.1	--	--	--	--
109.2	--	--	--	--
109.3	--	--	--	--
109.4	--	--	--	--
109.5	--	--	--	--
109.6	--	--	--	--
109.7	--	--	--	--
109.8	--	--	--	--
109.9	--	--	--	--
110	--	--	--	--
110.1	--	--	--	--
110.2	--	--	--	--
110.3	--	--	--	--
110.4	--	--	--	--
110.5	--	--	--	--
110.6	--	--	--	--
110.7	--	--	--	--
110.8	--	--	--	--
110.9	--	--	--	--
111	--	--	--	--
111.1	--	--	--	--
111.2	--	--	--	--
111.3	--	--	--	--
111.4	--	--	--	--
111.5	--	--	--	--
111.6	--	--	--	--
111.7	--	--	--	--
111.8	--	--	--	--
111.9	--	--	--	--
112	--	--	--	--
112.1	--	--	--	--
112.2	--	--	--	--
112.3	--	--	--	--
112.4	--	--	--	--
112.5	--	--	--	--
112.6	--	--	--	--
112.7	--	--	--	--
112.8	--	--	--	--
112.9	--	--	--	--
113	--	--	--	--
113.1	--	--	--	--
113.2	--	--	--	--
113.3	--	--	--	--
113.4	--	--	--	--
113.5	--	--	--	--
113.6	--	--	--	--
113.7	--	--	--	--
113.8	--	--	--	--
113.9	--	--	--	--
114	--	--	--	--
114.1	--	--	--	--
114.2	--	--	--	--
114.3	--	--	--	--
114.4	--	--	--	--
114.5	--	--	--	--
114.6	--	--	--	--
114.7	--	--	--	--
114.8	--	--	--	--
114.9	--	--	--	--
115	--	--	--	--
115.1	--	--	--	--
115.2	--	--	--	--
115.3	--	--	--	--
115.4	--	--	--	--
115.5	--	--	--	--
115.6	--	--	--	--
115.7	--	--	--	--
115.8	--	--	--	--
115.9	--	--	--	--
116	--	--	--	--
116.1	--	--	--	--
116.2	--	--	--	--
116.3	--	--	--	--
116.4	--	--	--	--
116.5	--	--	--	--
116.6	--	--	--	--
116.7	--	--	--	--
116.8	--	--	--	--
116.9	--	--	--	--
117	--	--	--	--
117.1	--	--	--	--
117.2	--	--	--	--
117.3	--	--	--	--
117.4	--	--	--	--
117.5	--	--	--	--
117.6	--	--	--	--
117.7	--	--	--	--
117.8	--	--	--	--
117.9	--	--	--	--
118	--	--	--	--
118.1	--	--	--	--
118.2	--	--	--	--
118.3	--	--	--	--
118.4	--	--	--	--
118.5	--	--	--	--
118.6	--	--	--	--
118.7	--	--	--	--
118.8	--	--	--	--
118.9	--	--	--	--
119	--	--	--	--
119.1	--	--	--	--
119.2	--	--	--	--
119.3	--	--	--	--
119.4	--	--	--	--
119.5	--	--	--	--
119.6	--	--	--	--
119.7	--	--	--	--
119.8	--	--	--	--
119.9	--	--	--	--
120	--	--	--	--
120.1	--	--	--	--
120.2	--	--	--	--
120.3	--	--	--	--
120.4	--	--	--	--
120.5	--	--	--	--
120.6	--	--	--	--
120.7	--	--	--	--
120.8	--	--	--	--
120.9	--	--	--	--
121	--	--	--	--
121.1	--	--	--	--
121.2	--	--	--	--
121.3	--	--	--	--
121.4	--	--	--	--
121.5	--	--	--	--
121.6	--	--	--	--
121.7	--	--	--	--
121.8	--	--	--	--
121.9	--	--	--	--
122	--	--	--	--
122.1	--	--	--	--
122.2	--	--	--	--
122.3	--	--	--	--
122.4	--	--	--	--
122.5	--	--	--	--
122.6	--	--	--	--
122.7	--	--	--	--
122.8	--	--	--	--
122.9	--	--	--	--
123	--	--	--	--
123.1	--	--	--	--
123.2	--	--	--	--
123.3	--	--	--	--
123.4	--	--	--	--
123.5	--	--	--	--
123.6	--	--	--	--
123.7	--	--	--	--
123.8	--	--	--	--
123.9	--	--	--	--
124	--	--	--	--
124.1	--	--	--	--
124.2	--	--	--	--
124.3	--	--	--	--
124.4	--	--	--	--
124.5	--	--	--	--
124.6	--	--	--	--
124.7	--	--	--	--
124.8	--	--	--	--
124.9	--	--	--	--
125	--	--	--	--
125.1	--	--	--	--
125.2	--	--	--	--
125.3	--	--	--	--
125.4	--	--	--	--
125.5	--	--	--	--
125.6	--	--	--	--
125.7	--	--	--	--
125.8	--	--	--	--
125.9	--	--	--	--
126	--	--	--	--
126.1	--	--	--	--
126.2	--	--	--	--
126.3	--	--	--	--
126.4	--	--	--	--
126.5	--	--	--	--
126.6	--	--	--	--
126.7	--	--	--	--
126.8	--	--	--	--
126.9	--	--	--	--
127	--	--	--	--
127.1	--	--	--	--
127.2	--	--	--	--
127.3	--	--	--	--
127.4	--	--	--	--
127.5	--	--	--	--
127.6	--	--	--	--
127.7	--	--	--	--
127.8	--	--	--	--
127.9	--	--	--	--
128	--	--	--	--
128.1	--	--	--	--
128.2	--	--	--	--
128.3	--	--	--	--
128.4	--	--	--	--
128.5	--	--	--	--
128.6	--	--	--	--
128.7	--	--	--	--
128.8	--	--	--	--
128.9	--	--	--	--
129	--	--	--	--
129.1	--	--	--	--
129.2	--	--	--	--
129.3	--	--	--	--
129.4	--	--	--	--
129.5	--	--	--	--
129.6	--	--	--	--
129.7	--	--	--	--
129.8	--	--	--	--
129.9	--	--	--	--
130	--	--	--	--
130.1	--	--	--	--
130.2	--	--	--	--
130.3	--	--	--	--
130.4	--	--	--	--
130.5	--	--	--	--
130.6	--	--	--	--
130.7	--	--	--	--
130.8	--	--	--	--
130.9	--	--	--	--
131	--	--	--	--
131.1	--	--	--	--
131.2	--	--	--	--
131.3	--	--	--	--
131.4	--	--	--	--
131.5	--	--	--	--
131.6	--	--	--	--
131.7	--	--	--	--
131.8	--	--	--	--
131.9	--	--	--	--
132	--	--	--	--
132.1	--	--	--	--
132.2	--	--	--	--
132.3	--	--	--	--
132.4	--	--	--	--
132.5	--	--	--	--
132.6	--	--	--	--
132.7	--	--	--	--
132.8	--	--	--	--
132.9	--	--	--	--
133	--	--	--	--
133.1	--	--	--	--
133.2	--	--	--	--
133.3	--	--	--	--
133.4	--	--	--	--
133.5	--	--	--	--
133.6	--	--	--	--
133.7	--	--	--	--
133.8	--	--	--	--
133.9	--	--	--	--
134	--	--	--	--
134.1	--	--	--	--
134.2	--	--	--	--
134.3	--	--	--	--
134.4	--	--	--	--
134.5	--	--	--	--
134.6	--	--	--	--
134.7	--	--	--	--
134.8	--	--	--	--
134.9	--	--	--	--
135	--	--	--	--
135.1	--	--	--	--
135.2	--	--	--	--
135.3	--	--	--	--
135.4	--	--	--	--
135.5	--	--	--	--
135.6	--	--	--	--
135.7	--	--	--	--
135.8	--	--	--	--
135.9	--	--	--	--
136	--	--	--	--
136.1	--	--	--	--
136.2	--	--	--	--
136.3	--	--	--	--
136.4	--	--	--	--
136.5	--	--	--	--
136.6	--	--	--	--
136.7	--	--	--	--
136.8	--	--	--	--
136.9	--	--	--	--
137	--	--	--	--
137.1	--	--	--	--
137.2	--	--	--	--
137.3	--	--	--	--
137.4	--	--	--	--
137.5	--	--	--	--
137.6	--	--	--	--
137.7	--	--	--	--
137.8	--	--	--	--
137.9	--	--	--	--
138	--	--	--	--
138.1	--	--	--	--
138.2	--	--	--	--
138.3	--	--	--	--
138.4	--	--	--	--
138.5	--	--	--	--
138.6	--	--	--	--
138.7	--	--	--	--
138.8	--	--	--	--
138.9	--	--	--	--
139	--	--	--	--
139.1	--	--	--	--
139.2	--	--	--	--
139.3	--	--	--	--
139.4	--	--	--	--
139.5	--	--	--	--
139.6	--	--	--	--
139.7	--	--	--	--
139.8	--	--	--	--
139.9	--	--	--	--
140	--	--	--	--
140.1	--	--	--	--
140.2	--	--	--	--
140.3	--	--	--	--
140.4	--	--	--	--
140.5	--	--	--	--
140.6	--	--	--	--
140.7	--	--	--	--
140.8	--	--	--	--
140.9	--	--	--	--
141	--	--	--	--
141.1	--	--	--	--
141.2	--	--	--	--
141.3	--	--	--	--
141.4	--	--	--	--
141.5	--	--	--	--
141.6	--	--	--	--
141.7	--	--	--	--
141.8	--	--	--	--
141.9	--	--	--	--
142	--	--	--	--
142.1	--	--	--	--
142.2	--	--	--	--
142.3	--	--	--	--
142.4	--	--	--	--
142.5	--	--	--	--
142.6	--	--	--	--
142.7	--	--	--	--
142.8	--	--	--	--
142.9	--	--	--	--
143	--	--	--	--
143.1	--	--	--	--
143.2	--	--	--	--
143.3	--	--	--	--
143.4	--	--	--	--
143.5	--	--	--	--
143.6	--	--	--	--
143.7	--	--	--	--
143.8	--	--	--	--
143.9	--	--	--	--
144	--	--	--	--
144.1	--	--	--	--
144.2	--	--	--	--
144.3	--	--	--	--
144.4	--	--	--	--
144.5	--	--	--	--
144.6	--	--	--	--
144.7	--	--	--	--
144.8	--	--	--	--
144.9	--	--	--	--
145	--	--	--	--
145.1	--	--	--	--
145.2	--	--	--	--
145.3	--	--	--	--
145.4	--	--	--	--
145.5	--	--	--	--
145.6	--	--	--	--
145.7	--	--	--	--
145.8	--	--	--	--
145.9	--	--	--	--
146	--	--	--	--
146.1	--	--	--	--
146.2	--	--	--	--
146.3	--	--	--	--
146.4	--	--	--	--
146.5	--	--	--	--
146.6	--	--	--	--
146.7	--	--	--	--
146.8	--	--	--	--
146.9	--	--	--	--
147	--	--	--	--
147.1	--	--	--	--
147.2	--	--	--	--
147.3	--	--	--	--
147.4	--	--	--	--
147.5	--	--	--	--
147.6	--	--	--	--
147.7	--	--	--	--
147.8	--	--	--	--
147.9	--	--	--	--
148	--	--	--	--
148.1	--	--	--	--
148.2	--	--	--	--
148.3	--	--	--	--
148.4	--	--	--	--
148.5	--	--	--	--
148.6	--	--	--	--
148.7	--	--	--	--
148.8	--	--	--	--
148.9	--	--	--	--
149	--	--	--	--
149.1	--	--	--	--
149.2	--	--	--	--
149.3	--	--	--	--
149.4	--	--	--	--
149.5	--	--	--	--
149.6	--	--	--	--
149.7	--	--	--	--
149.8	--	--	--	--
149.9	--	--	--	--
150	--	--	--	--
150.1	--	--	--	--
150.2	--	--	--	--
150.3	--	--	--	--
150.4	--	--	--	--
150.5	--	--	--	--
150.6	--	--	--	--
150.7	--	--	--	--
150.8	--	--	--	--
150.9	--	--	--	--
151	--	--	--	--
151.1	--	--	--	--
151.2	--	--	--	--
151.3	--	--	--	--
151.4	--	--	--	--
151.5	--	--	--	--
151.6	--	--	--	--
151.7	--	--	--	--
151.8	--	--	--	--
151.9	--	--	--	--
152	--	--	--	--
152.1	--	--	--	--
152.2	--	--	--	--
152.3	--	--	--	--
152.4	--	--	--	--
152.5	--	--	--	--
152.6	--	--	--	--
152.7	--	--	--	--
152.8	--	--	--	--
152.9	--	--	--	--
153	--	--	--	--
153.1	--	--	--	--
153.2	--	--	--	--
153.3	--	--	--	--
153.4	--	--	--	--
153.5	--	--	--	--
153.6	--	--	--	--
153.7	--	--	--	--
153.8	--	--	--	--
153.9	--	--	--	--
154	--	--	--	--
154.1	--	--	--	--
154.2	--	--	--	--
154.3	--	--	--	--
154.4	--	--	--	--
154.5	--	--	--	--
154.6	--	--	--	--
154.7	--	--	--	--
154.8	--	--	--	--
154.9	--	--	--	--
155	--	--	--	--
155.1	--	--	--	--
155.2	--	--	--	--
155.3	--	--	--	--
155.4	--	--	--	--
155.5	--	--	--	--
155.6	--	--	--	--
155.7	--	--	--	--
155.8	--	--	--	--
155.9	--	--	--	--
156	--	--	--	--
156.1	--	--	--	--
156.2	--	--	--	--
156.3	--	--	--	--
156.4	--	--	--	--
156.5	--	--	--	--
156.6	--	--	--	--
156.7	--	--	--	--
156.8	--	--	--	--
156.9	--	--	--	--
157	--	--	--	--
157.1	--	--	--	--
157.2	--	--	--	--
157.3	--	--	--	--
157.4	--	--	--	--
157.5	--	--	--	--
157.6	--	--	--	--
157.7	--	--	--	--
157.8	--	--	--	--
157.9	--	--	--	--
158	--	--	--	--
158.1	--	--	--	--
158.2	--	--	--	--
158.3	--	--	--	--
158.4	--	--	--	--
158.5	--	--	--	--
158.6	--	--	--	--
158.7	--	--	--	--
158.8	--	--	--	--
158.9	--	--	--	--
159	--	--	--	--
159.1	--	--	--	--
159.2	--	--	--	--
159.3	--	--	--	--
159.4	--	--	--	--
159.5	--	--	--	--
159.6	--	--	--	--
159.7	--	--	--	--
159.8	--	--	--	--
159.9	--	--	--	--
160	--	--	--	--
160.1	--	--	--	--
160.2	--	--	--	--
160.3	--	--	--	--
160.4	--	--	--	--
160.5	--	--	--	--
160.6	--	--	--	--
160.7	--	--	--	--
160.8	--	--	--	--
160.9	--	--	--	--
161	--	--	--	--
161.1	--	--	--	--
161.2	--	--	--	--
161.3	--	--	--	--
161.4	--	--	--	--
161.5	--	--	--	--
161.6	--	--	--	--
161.7	--	--	--	--
161.8	--	--	--	--
161.9	--	--	--	--
162	--	--	--	--
162.1	--	--	--	--
162.2	--	--	--	--
162.3	--	--	--	--
162.4	--	--	--	--
162.5	--	--	--	--
162.6	--	--	--	--
162.7	--	--	--	--
162.8	--	--	--	--
162.9	--	--	--	--
163	--	--	--	--
163.1	--	--	--	--
163.2	--	--	--	--
163.3	--	--	--	--
163.4	--	--	--	--
163.5	--	--	--	--
163.6	--	--	--	--
163.7	--	--	--	--
163.8	--	--	--	--
163.9	--	--	--	--
164	--	--	--	--
164.1	--	--	--	--
164.2	--	--	--	--
164.3	--	--	--	--
164.4	--	--	--	--
164.5	--	--	--	--
164.6	--	--	--	--
164.7	--	--	--	--
164.8	--	--	--	--
164.9	--	--	--	--
165	--	--	--	--
165.1	--	--	--	--
165.2	--	--	--	--
165.3	--	--	--	--
165.4	--	--	--	--
165.5	--	--	--	--
165.6	--	--	--	--
165.7	--	--	--	--
165.8	--	--	--	--
165.9	--	--	--	--
166	--	--	--	--
166.1	--	--	--	--
166.2	--	--	--	--
166.3	--	--	--	--
166.4	--	--	--	--
166.5	--	--	--	--
166.6	--	--	--	--
166.7	--	--	--	--
166.8	--	--	--	--
166.9	--	--	--	--
167	--	--	--	--
167.1	--	--	--	--
167.2	--	--	--	--
167.3	--	--	--	--
167.4	--	--	--	--
167.5	--	--	--	--
167.6	--	--	--	--
167.7	--	--	--	--
167.8	--	--	--	--
167.9	--	--	--	--
168	--	--	--	--
168.1	--	--	--	--
168.2	--	--	--	--
168.3	--	--	--	--
168.4	--	--	--	--
168.5	--	--	--	--
168.6	--	--	--	--
168.7	--	--	--	--
168.8	--	--	--	--
168.9	--	--	--	--
169	--	--	--	--
169.1	--	--	--	--
169.2	--	--	--	--
169.3	--	--	--	--
169.4	--	--	--	--
169.5	--	--	--	--
169.6	--	--	--	--
169.7	--	--	--	--
169.8	--	--	--	--
169.9	--	--	--	--
170	--	--	--	--
170.1	--	--	--	--
170.2	--	--	--	--
170.3	--	--	--	--
170.4	--	--	--	--
170.5	--	--	--	--
170.6	--	--	--	--
170.7	--	--	--	--
170.8	--	--	--	--
170.9	--	--	--	--
171	--	--	--	--
171.1	--	--	--	--
171.2	--	--	--	--
171.3	--	--	--	--
171.4	--	--	--	--
171.5	--	--	--	--
171.6	--	--	--	--
171.7	--	--	--	--
171.8	--	--	--	--
171.9	--	--	--	--
172	--	--	--	--
172.1	--	--	--	--
172.2	--	--	--	--
172.3	--	--	--	--
172.4	--	--	--	--
172.5	--	--	--	--
172.6	--	--	--	--
172.7	--	--	--	--
172.8	--	--	--	--
172.9	--	--	--	--
173	--	--	--	--
173.1	--	--	--	--
173.2	--	--	--	--
173.3	--	--	--	--
173.4	--	--	--	--
173.5	--	--	--	--
173.6	--	--	--	--
173.7	--	--	--	--
173.8	--	--	--	--
173.9	--	--	--	--
174	--	--	--	--
174.1	--	--	--	--
174.2	--	--	--	--
174.3	--	--	--	--
174.4	--	--	--	--
174.5	--	--	--	--
174.6	--	--	--	--
174.7	--	--	--	--
174.8	--	--	--	--
174.9	--	--	--	--
175	--	--	--	--
175.1	--	--	--	--
175.2	--	--	--	--
175.3	--	--	--	--
175.4	--	--	--	--
175.5	--	--	--	--
175.6	--	--	--	--
175.7	--	--	--	--
175.8	--	--	--	--
175.9	--	--	--	--
176	--	--	--	--
176.1	--	--	--	--
176.2	--	--	--	--
176.3	--	--	--	--
176.4	--	--	--	--
176.5	--	--	--	--
176.6	--	--	--	--
176.7	--	--	--	--
176.8	--	--	--	--
176.9	--	--	--	--
177	--	--	--	--
177.1	--	--	--	--
177.2	--	--	--	--
177.3	--	--	--	--
177.4	--	--	--	--
177.5	--	--	--	--
177.6	--	--	--	--
177.7	--	--	--	--
177.8	--	--	--	--
177.9	--	--	--	--
178	--	--	--	--
178.1	--	--	--	--
178.2	--	--	--	--
178.3	--	--	--	--
178.4	--	--	--	--
178.5	--	--	--	--
178.6	--	--	--	--
178.7	--	--	--	--
178.8	--	--	--	--
178.9	--	--	--	--
179	--	--	--	--
179.1	--	--	--	--
179.2	--	--	--	--
179.3	--	--	--	--
179.4	--	--	--	--
179.5	--	--	--	--
179.6	--	--	--	--
179.7	--	--	--	--
179.8	--	--	--	--
179.9	--	--	--	--
180	--	--	--	--
180.1	--	--	--	--
180.2	--	--	--	--
180.3	--	--	--	--
180.4	--	--	--	--
180.5	--	--	--	--
180.6	--	--	--	--
180.7	--	--	--	--
180.8	--	--	--	--
180.9	--	--	--	--
181	--	--	--	--
181.1	--	--	--	--
181.2	--	--	--	--
181.3	--	--	--	--
181.4	--	--	--	--
181.5	--	--	--	--
181.6	--	--	--	--
181.7	--	--	--	--
181.8	--	--	--	--
181.9	--	--	--	--
182	--	--	--	--
182.1	--	--	--	--
182.2	--	--	--	--
182.3	--	--	--	--
182.4	--	--	--	--
182.5	--	--	--	--
182.6	--	--	--	--
182.7	--	--	--	--
182.8	--	--	--	--
182.9	--	--	--	--
183	--	--	--	--
183.1	--	--	--	--
183.2	--	--	--	--
183.3	--	--	--	--
183.4	--	--	--	--
183.5	--	--	--	--
183.6	--	--	--	--
183.7	--	--	--	--
183.8	--	--	--	--
183.9	--	--	--	--
184	--	--	--	--
184.1	--	--	--	--
184.2	--	--	--	--
184.3	--	--	--	--
184.4	--	--	--	--
184.5	--	--	--	--
184.6	--	--	--	--
184.7	--	--	--	--
184.8	--		--	--
