# Supplementary material for: Characterization of a rhodopsin-phosphodiesterase from Choanoeca flexa to be combined with rhodopsin-cyclases for bidirectional optogenetic cGMP control
Source: J Biol Chem. 2025 Mar 11;301(4):108401. doi: 10.1016/j.jbc.2025.108401 (PMC12004702; doi:10.1016/j.jbc.2025.108401)
Supplement: Supporting-data [file mmc6.zip › supporting-information/spectral_data/FigS9_coexpression_fluospectra.xlsx]

## Sheet: Tabelle1
wavelength nm	emission mTurquoise	emission Venus	coexpression	emission in 16:1 ratio	squared error 16:1 ratio	emission in 2:1 ratio	squared error 2:1 ratio	emission in 4:1 ratio	squared error 4:1 ratio	emission in 8:1 ratio	squared error 8:1 ratio	emission in 6:1 ratio	squared error 6:1 ratio	emission in 5:1 ratio	squared error 5:1 ratio	emission in 7:1 ratio	squared error 7:1 ratio	emission in 5.5:1 ratio	squared error 5.5:1 ratio	emission in 5.3:1 ratio	squared error 5.3:1 ratio	emission in 5.2:1 ratio	squared error 5.2:1 ratio	emission in 5.4:1 ratio	squared error 5.4:1 ratio
(overall)	n/a	n/a	n/a	n/a	1.22751	n/a	3.40162	n/a	0.318449	n/a	0.390283	n/a	0.169265	n/a	0.145954	n/a	0.266878	n/a	0.143334	n/a	0.140332	n/a	0.140545	n/a	0.142427	Residual sum of squares
500	1.08286	0.431179	1.04229	1.04453	5.03142e-06	0.865635	0.0312055	0.952526	0.00805676	1.01045	0.00101327	0.989765	0.00275839	0.974249	0.00462898	1.0014	0.00167143	0.982604	0.00356191	0.979421	0.00395195	0.977753	0.0041645	0.981038	0.00438987
501	1.12529	0.398282	1.04792	1.08252	0.001197	0.882951	0.0272158	0.979885	0.00462919	1.04451	1.1666e-05	1.02143	0.000701988	1.00412	0.00191885	1.03441	0.000182597	1.01344	0.00118915	1.00803	0.0015917	1.00803	0.0015917	1.01169	0.00174877
502	1.08879	0.385067	1.0111	1.04739	0.00131758	0.854215	0.0246115	0.948045	0.00397539	1.0106	2.47551e-07	0.988258	0.000521573	0.971503	0.00156763	1.00082	0.000105503	0.980525	0.000934598	0.975286	0.00128234	0.975286	0.00128234	0.978833	0.00141907
503	1.1285	0.363211	1.05802	1.08349	0.000648666	0.873406	0.0340815	0.975446	0.00681822	1.04347	0.000211599	1.01918	0.00150866	1.00096	0.00325616	1.03284	0.000633806	1.01077	0.00223268	1.00507	0.00280352	1.00507	0.00280352	1.00893	0.0030219
504	1.12354	0.38922	1.05481	1.08034	0.000651764	0.878766	0.0309929	0.976675	0.00610569	1.04195	0.000165537	1.01864	0.00130883	1.00115	0.00287957	1.03175	0.000531993	1.01057	0.00195782	1.0051	0.00247145	1.0051	0.00247145	1.0088	0.00266827
505	1.14295	0.356784	1.01975	1.09671	0.00592185	0.880897	0.0192814	0.985719	0.00115837	1.0556	0.00128499	1.03064	0.000118571	1.01192	6.12977e-05	1.04468	0.000621392	1.022	5.06159e-06	1.01615	1.29785e-05	1.01615	1.29785e-05	1.02011	3.2277e-05
506	1.13488	0.369972	1.03626	1.08988	0.00287544	0.879909	0.0244456	0.981896	0.0029554	1.04989	0.000185724	1.02561	0.000113522	1.00739	0.000833287	1.03926	9.0262e-06	1.0172	0.000363292	1.01151	0.000612776	1.01151	0.000612776	1.01536	0.000716997
507	1.06159	0.369542	0.997121	1.02088	0.00056464	0.830908	0.0276265	0.923182	0.00546697	0.984697	0.000154342	0.962727	0.0011829	0.94625	0.00258782	0.975085	0.000485552	0.955122	0.00176385	0.949971	0.00222312	0.949971	0.00222312	0.953459	0.00239902
508	1.08748	0.428063	1.02975	1.04869	0.000358743	0.867675	0.0262687	0.955598	0.00549879	1.01421	0.000241457	0.993279	0.00133026	0.977578	0.00272205	1.00505	0.000609965	0.986032	0.00191136	0.981123	0.00236468	0.981123	0.00236468	0.984447	0.00253729
509	1.06989	0.491366	1.02624	1.03586	9.25721e-05	0.87705	0.0222577	0.954187	0.00519164	1.00561	0.000425529	0.987246	0.00152056	0.973472	0.00278454	0.997577	0.000821594	0.980889	0.00205678	0.976582	0.00246596	0.976582	0.00246596	0.979498	0.00262022
510	1.0582	0.561039	0.98693	1.02896	0.00176614	0.89248	0.0089208	0.958768	0.000793094	1.00296	0.000256965	0.987177	6.11341e-08	0.97534	0.000134326	0.996055	8.32678e-05	0.981714	2.72072e-05	0.978013	7.95128e-05	0.978013	7.95128e-05	0.980519	0.000104684
511	1.02321	0.634001	1.011	1.00032	0.000114086	0.893474	0.0138117	0.945369	0.00430709	0.979966	0.000962983	0.96761	0.00188251	0.958343	0.00277253	0.97456	0.0013277	0.963333	0.00227194	0.960435	0.00255654	0.960435	0.00255654	0.962397	0.00266167
512	1.00444	0.779062	1.0064	0.99118	0.000231686	0.929312	0.0059427	0.959362	0.00221266	0.979395	0.0007293	0.972241	0.00116693	0.966874	0.00156233	0.976265	0.000908164	0.969764	0.00134227	0.968086	0.00146802	0.968086	0.00146802	0.969222	0.00151403
513	0.924024	0.859084	0.987071	0.920204	0.00447124	0.902377	0.00717308	0.911036	0.00578137	0.916808	0.00493687	0.914747	0.00523083	0.9132	0.00545688	0.915906	0.00506443	0.914033	0.00533456	0.913549	0.00540541	0.913549	0.00540541	0.913877	0.00543069
514	0.979685	1.03765	1	0.983095	0.000285776	0.999007	9.86314e-07	0.991278	7.60683e-05	0.986126	0.000192491	0.987966	0.000144816	0.989346	0.000113505	0.986931	0.0001708	0.988603	0.000129891	0.989035	0.000120242	0.989035	0.000120242	0.988742	0.000116904
515	0.966919	1.20153	1.02434	0.980719	0.00190291	1.04512	0.000431785	1.01384	0.00011028	0.992986	0.00098316	1.00043	0.000571571	1.00602	0.000335684	0.996245	0.000789439	1.00301	0.000454946	1.00476	0.000383494	1.00476	0.000383494	1.00358	0.000359583
516	0.891326	1.38147	1.03726	0.920158	0.0137135	1.05471	0.000304358	0.989356	0.0022951	0.945787	0.00836785	0.961347	0.00576319	0.973017	0.00412748	0.952595	0.00716872	0.966733	0.0049744	0.970382	0.00447303	0.970382	0.00447303	0.967912	0.00430135
517	0.840725	1.55364	1.10459	0.882662	0.0492537	1.07836	0.000687952	0.983309	0.0147099	0.919938	0.0340974	0.942571	0.0262513	0.959545	0.021039	0.92984	0.0305387	0.950405	0.0237741	0.955712	0.0221656	0.955712	0.0221656	0.952119	0.0216079
518	0.863973	1.77657	1.0897	0.917655	0.0295996	1.16817	0.00615758	1.04649	0.00186699	0.965372	0.0154575	0.994344	0.00909293	1.01607	0.00542115	0.978047	0.0124664	1.00437	0.00728093	1.01117	0.00616773	1.01117	0.00616773	1.00657	0.00579454
519	0.859023	2.08358	1.08049	0.931056	0.0223295	1.26721	0.0348652	1.10393	0.000549813	0.995085	0.00729339	1.03396	0.00216472	1.06312	0.000301733	1.01209	0.00467769	1.04742	0.00109362	1.05653	0.000573798	1.05653	0.000573798	1.05036	0.000429162
520	0.826523	2.20922	1.06948	0.907859	0.0261215	1.28742	0.0474989	1.10306	0.00112781	0.980156	0.00797868	1.02405	0.00206373	1.05697	0.000156424	0.999361	0.00491672	1.03925	0.000914086	1.04954	0.000397636	1.04954	0.000397636	1.04257	0.000265196
521	0.799662	2.39939	1.03963	0.893764	0.0212775	1.3329	0.0860084	1.11961	0.00639605	0.97741	0.00387163	1.02819	0.000130817	1.06628	0.000710284	0.999628	0.00160032	1.04577	3.77226e-05	1.05768	0.00032582	1.05768	0.00032582	1.04962	0.000496413
522	0.831735	2.6754	1.07189	0.940186	0.0173464	1.44629	0.140174	1.20047	0.0165318	1.03659	0.00124644	1.09512	0.000539355	1.13901	0.00450519	1.06219	9.40616e-05	1.11538	0.00189086	1.1291	0.00327282	1.1291	0.00327282	1.11981	0.00385435
523	0.805118	2.84752	1.0916	0.92526	0.027669	1.48592	0.155489	1.2136	0.0148839	1.03205	0.0035459	1.09689	2.79929e-05	1.14552	0.00290732	1.06042	0.000972237	1.11933	0.000769222	1.13454	0.00184375	1.13454	0.00184375	1.12424	0.00233668
524	0.761254	2.96079	1.07331	0.890639	0.0333671	1.49443	0.177349	1.20116	0.0163472	1.00565	0.00457764	1.07547	4.70153e-06	1.12784	0.00297442	1.0362	0.00137709	1.09964	0.000693745	1.11602	0.00182438	1.11602	0.00182438	1.10493	0.00235502
525	0.724044	2.98925	1.1138	0.857291	0.0657957	1.47911	0.133454	1.17708	0.00400516	0.975733	0.0190619	1.04764	0.00437632	1.10158	0.000149338	1.00719	0.0113644	1.07254	0.00170251	1.0894	0.000595306	1.0894	0.000595306	1.07798	0.000338909
526	0.730735	3.07242	1.0784	0.868481	0.0440681	1.5113	0.187395	1.19907	0.0145604	0.990922	0.00765329	1.06526	0.000172763	1.12102	0.00181565	1.02345	0.00302057	1.09099	0.000158479	1.10843	0.000901244	1.10843	0.000901244	1.09662	0.00131134
527	0.689146	3.14635	1.0764	0.833687	0.0589111	1.50822	0.186461	1.18059	0.0108543	0.962169	0.0130496	1.04018	0.00131247	1.09868	0.000496262	0.996297	0.00641709	1.06718	8.51144e-05	1.08547	8.21947e-05	1.08547	8.21947e-05	1.07308	0.000242215
528	0.75391	3.05095	1.07925	0.88903	0.0361823	1.51959	0.193903	1.21332	0.0179753	1.00914	0.00491536	1.08206	7.90954e-06	1.13675	0.0033067	1.04104	0.00145972	1.1073	0.000787062	1.1244	0.0020389	1.1244	0.0020389	1.11282	0.00262429
529	0.710721	3.14401	1.0838	0.853855	0.0528729	1.52182	0.191861	1.19738	0.0129008	0.981086	0.0105494	1.05833	0.000648377	1.11627	0.00105444	1.01488	0.00474925	1.08507	1.62856e-06	1.10319	0.00037597	1.10319	0.00037597	1.09092	0.000666868
530	0.70154	3.07826	1.01824	0.841347	0.0312913	1.49378	0.226138	1.17688	0.0251677	0.96562	0.00276894	1.04107	0.000521243	1.09766	0.00630743	0.99863	0.000384579	1.06719	0.00239596	1.08488	0.00444106	1.08488	0.00444106	1.0729	0.00531813
531	0.673864	2.95961	1.00913	0.808319	0.0403235	1.43578	0.182031	1.13101	0.0148561	0.927835	0.00660828	1.0004	7.61792e-05	1.05482	0.00208797	0.959582	0.0024547	1.02552	0.000268631	1.04253	0.00111592	1.04253	0.00111592	1.03101	0.00155624
532	0.689739	2.91982	0.999121	0.820921	0.0317554	1.4331	0.188338	1.13576	0.0186691	0.937527	0.00379392	1.00832	8.46682e-05	1.06142	0.00388114	0.9685	0.00093767	1.03283	0.00113623	1.04943	0.002531	1.04943	0.002531	1.03819	0.00315907
533	0.689057	2.75158	0.954441	0.810382	0.020753	1.37657	0.178189	1.10156	0.0216446	0.918227	0.00131149	0.983704	0.000856292	1.03281	0.00614189	0.946873	5.72799e-05	1.00637	0.00269647	1.02172	0.00452678	1.02172	0.00452678	1.01133	0.00529036
534	0.629694	2.67739	0.982103	0.750147	0.0538039	1.31226	0.109002	1.03923	0.00326376	0.857215	0.015597	0.922222	0.00358582	0.970976	0.000123813	0.885656	0.00930214	0.944724	0.00139723	0.959967	0.000490012	0.959967	0.000490012	0.949646	0.000279622
535	0.647733	2.58657	0.935459	0.761783	0.0301635	1.29401	0.12856	1.0355	0.0100083	0.86316	0.0052272	0.92471	0.000115543	0.970873	0.00125413	0.890088	0.00205854	0.946016	0.000111446	0.960449	0.00062449	0.960449	0.00062449	0.950676	0.00090699
536	0.63396	2.41566	0.927113	0.738766	0.0354745	1.22786	0.0904492	0.990301	0.00399267	0.831927	0.00906035	0.888489	0.00149181	0.930911	1.44214e-05	0.856673	0.0049618	0.908068	0.000362704	0.921332	3.34257e-05	0.921332	3.34257e-05	0.912351	1.14595e-06
537	0.631367	2.35451	0.911422	0.732728	0.0319316	1.20575	0.0866275	0.975995	0.00416968	0.822827	0.00784911	0.87753	0.00114869	0.918557	5.09077e-05	0.84676	0.00418126	0.896466	0.000223701	0.909293	4.53371e-06	0.909293	4.53371e-06	0.900608	5.88993e-06
538	0.655303	2.20194	0.914297	0.746282	0.0282291	1.17085	0.0658183	0.96463	0.00253341	0.827151	0.00759435	0.876251	0.0014475	0.913075	1.49203e-06	0.848632	0.00431183	0.893247	0.000443108	0.90476	9.0949e-05	0.90476	9.0949e-05	0.896965	2.96727e-05
539	0.585764	2.08148	0.878499	0.673748	0.0419232	1.08434	0.0423692	0.884908	4.10703e-05	0.751955	0.0160134	0.799438	0.00625064	0.835051	0.00188779	0.772729	0.0111873	0.815875	0.00392183	0.827009	0.00265124	0.827009	0.00265124	0.81947	0.00225961
540	0.604505	2.06138	0.86792	0.690204	0.031583	1.09013	0.0493777	0.89588	0.000781799	0.76638	0.0103103	0.81263	0.00305692	0.847318	0.000424438	0.786615	0.00661052	0.82864	0.0015429	0.839485	0.000808524	0.839485	0.000808524	0.832142	0.000604296
541	0.59633	2.01854	0.864241	0.679989	0.0339489	1.0704	0.0425011	0.880772	0.000273247	0.754353	0.0120754	0.799503	0.00419112	0.833365	0.000953375	0.774106	0.0081244	0.815131	0.00241181	0.825718	0.00148403	0.825718	0.00148403	0.81855	0.00120844
542	0.577202	1.85892	0.842591	0.652597	0.0360978	1.00444	0.0261952	0.833545	8.18316e-05	0.719614	0.0151232	0.760304	0.00677114	0.790821	0.00268013	0.737416	0.0110617	0.774389	0.00465154	0.78393	0.0034411	0.78393	0.0034411	0.77747	0.00305498
543	0.59468	1.77789	0.854636	0.664281	0.0362351	0.989083	0.0180759	0.831322	0.000543551	0.726148	0.0165092	0.76371	0.00826753	0.791882	0.00393811	0.742581	0.0125562	0.776712	0.0060721	0.78552	0.00477698	0.78552	0.00477698	0.779556	0.00435431
544	0.565257	1.64978	0.799041	0.629053	0.0288961	0.926765	0.0163135	0.782162	0.000284903	0.68576	0.0128327	0.720189	0.00621763	0.746011	0.00281217	0.700823	0.00964686	0.732107	0.00448017	0.740181	0.00346458	0.740181	0.00346458	0.734714	0.00313523
545	0.597665	1.61037	0.821104	0.657236	0.0268529	0.935232	0.0130252	0.800205	0.000436767	0.710187	0.0123025	0.742337	0.00620433	0.766448	0.00298724	0.724253	0.00938022	0.753465	0.00457504	0.761004	0.00361205	0.761004	0.00361205	0.755899	0.00329736
546	0.600251	1.5259	0.779329	0.654701	0.0155321	0.908799	0.0167627	0.78538	3.66205e-05	0.7031	0.00581072	0.732486	0.00219422	0.754525	0.000615207	0.715957	0.004016	0.742658	0.00134473	0.749549	0.000886845	0.749549	0.000886845	0.744883	0.000747062
547	0.536718	1.44143	0.775048	0.589937	0.0342662	0.838288	0.00399937	0.71766	0.00329332	0.637242	0.0189905	0.665963	0.0118996	0.687503	0.00766404	0.649807	0.0156852	0.675905	0.0098294	0.682639	0.00853933	0.682639	0.00853933	0.678079	0.00810295
548	0.589322	1.34766	0.711131	0.633931	0.00595996	0.842102	0.0171534	0.74099	0.00089156	0.673582	0.00140993	0.697657	0.000181568	0.715712	2.09856e-05	0.684115	0.000729891	0.70599	2.6433e-05	0.711635	2.53926e-07	0.711635	2.53926e-07	0.707813	6.29529e-06
549	0.558271	1.30287	0.727094	0.602071	0.0156307	0.80647	0.00630054	0.70719	0.000396148	0.641004	0.00741144	0.664642	0.00390022	0.68237	0.00200017	0.651346	0.00573778	0.672824	0.00294517	0.678367	0.00237427	0.678367	0.00237427	0.674614	0.00218628
550	0.559514	1.31221	0.698616	0.60379	0.0089921	0.810412	0.0124982	0.710052	0.000130781	0.643146	0.00307694	0.667041	0.000996987	0.684963	0.000186427	0.6536	0.00202645	0.675313	0.000543064	0.680916	0.00031331	0.680916	0.00031331	0.677122	0.000246816
551	0.551259	1.19609	0.721478	0.589191	0.0174999	0.766202	0.00200028	0.680225	0.00170178	0.622907	0.00971618	0.643378	0.0060996	0.658731	0.00393717	0.631863	0.0080308	0.650464	0.00504298	0.655264	0.00438426	0.655264	0.00438426	0.652014	0.00416138
552	0.553153	1.15059	0.672385	0.588297	0.00707085	0.752299	0.0063863	0.672641	6.548e-08	0.619535	0.00279309	0.638502	0.00114809	0.652726	0.000386465	0.627833	0.00198488	0.645067	0.000746283	0.649514	0.000523071	0.649514	0.000523071	0.646503	0.000453309
553	0.514785	1.11748	0.656089	0.550238	0.0112045	0.715684	0.00355157	0.635325	0.000431169	0.581752	0.0055261	0.600885	0.00304753	0.615235	0.00166909	0.590122	0.00435164	0.607508	0.00236015	0.611994	0.00194436	0.611994	0.00194436	0.608957	0.00180636
554	0.509655	1.06869	0.660791	0.542539	0.0139835	0.695999	0.00123961	0.621461	0.00154682	0.571769	0.00792481	0.589516	0.00508003	0.602827	0.00335983	0.579534	0.00660271	0.59566	0.00424206	0.599821	0.00371729	0.599821	0.00371729	0.597003	0.00353923
555	0.51993	0.992026	0.6185	0.547701	0.00501254	0.677295	0.00345691	0.614349	1.72271e-05	0.572385	0.00212655	0.587373	0.000968917	0.598613	0.000395495	0.578942	0.00156481	0.59256	0.000672861	0.596075	0.00050289	0.596075	0.00050289	0.593695	0.000448463
556	0.501346	1.02883	0.63894	0.532375	0.011356	0.677176	0.00146202	0.606844	0.00103012	0.559956	0.00623837	0.576702	0.00387353	0.589261	0.00246794	0.567282	0.00513474	0.582498	0.0031856	0.586425	0.00275776	0.586425	0.00275776	0.583766	0.00261322
557	0.511309	0.985606	0.593052	0.539209	0.00289912	0.669408	0.00583017	0.606168	0.000172031	0.564009	0.000843533	0.579066	0.000195625	0.590359	7.25675e-06	0.570596	0.00050428	0.584278	7.69929e-05	0.587809	2.74976e-05	0.587809	2.74976e-05	0.585418	1.59179e-05
558	0.517097	0.99228	0.592689	0.545049	0.00226955	0.675492	0.00685626	0.612134	0.000378102	0.569896	0.000519549	0.584981	5.94202e-05	0.596295	1.29991e-05	0.576495	0.000262241	0.590202	6.18349e-06	0.59374	1.10392e-06	0.59374	1.10392e-06	0.591345	5.32275e-06
559	0.50917	0.950101	0.583861	0.535107	0.00237697	0.656147	0.00522523	0.597356	0.000182112	0.558162	0.000660438	0.57216	0.000136918	0.582659	1.44677e-06	0.564286	0.000383179	0.577006	4.70017e-05	0.580288	1.27693e-05	0.580288	1.27693e-05	0.578066	5.79628e-06
560	0.489164	0.895366	0.628292	0.513058	0.0132789	0.624565	1.38952e-05	0.570404	0.00335101	0.534298	0.00883501	0.547193	0.00657711	0.556864	0.00510195	0.539939	0.00780626	0.551657	0.00587302	0.55468	0.0054187	0.55468	0.0054187	0.552633	0.00526173
